# Supplementary material for: Mining the Wheat Grain Proteome
Source: Int J Mol Sci. 2022 Jan 10;23(2):713. doi: 10.3390/ijms23020713 (PMC8775872; doi:10.3390/ijms23020713)
Supplement: Supplementary file 1 [file ijms-23-00713-s001.zip]

Archive with 2 entries (2 files):
- Vincent et al_wheat-proteomics-method_IJMS_Suppl Figures_revised.pptx
- Vincent et al_wheat-proteomics-method_IJMS_Suppl Tables_revised.xlsx
