# Supplementary material for: Mining the Wheat Grain Proteome
Source: Int J Mol Sci. 2022 Jan 10;23(2):713. doi: 10.3390/ijms23020713 (PMC8775872; doi:10.3390/ijms23020713)
Supplement: Supplementary file 1 [file ijms-23-00713-s001.zip › Vincent et al_wheat-proteomics-method_IJMS_Suppl Tables_revised.xlsx]

## Sheet: Suppl Table S1
Vincent et al - Supplementary Table S1: List of wheat cultivars
Species	Genotype	Test
Triticum aestivum	LRBP Flanker	Weighing, extraction, digestion
Triticum aestivum	LRBP Mustang	Weighing, extraction, digestion
Triticum aestivum	LRBP Impala	Weighing, extraction, digestion
Triticum aestivum	QAL2000	Weighing, extraction, digestion
Triticum aestivum	Suntop	Weighing, extraction, digestion
Triticum aestivum	Sunsoft98	Weighing, extraction, digestion
Triticum aestivum	Noroeste	Method Validation
Triticum aestivum	Florentino	Method Validation
Triticum aestivum	TRINTANI	Method Validation
Triticum aestivum	LATHROP	Method Validation
Triticum aestivum	Komchatka	Method Validation
Triticum aestivum	Rang	Method Validation
Triticum aestivum	Hudeiba 154	Method Validation
Triticum aestivum	ELS 6404-125	Method Validation
Triticum aestivum	102	Method Validation
Triticum aestivum	EGA Bounty	Method Validation
Triticum aestivum	30261/2*Annuello*9	Method Validation
Triticum aestivum	Croisement	Method Validation
Triticum aestivum	Hondi	Method Validation
Triticum aestivum	Beirao	Method Validation
Triticum aestivum	Taichung No. 2	Method Validation
Triticum aestivum	Wyalkatchem	Method Validation
Triticum aestivum	KUBANSKAJA 24 S	Method Validation
Triticum aestivum	FAVORITO	Method Validation
Triticum aestivum	91IBRST-12	Method Validation
Triticum aestivum	MOSKOVKA 27	Method Validation
Triticum aestivum	Edwin	Method Validation
Triticum aestivum	Funone	Method Validation
Triticum aestivum	TIMIRIASEV 2453	Method Validation
Triticum aestivum	YENISEI W43319	Method Validation
Triticum aestivum	Wyalkatchem	Method Validation
Triticum aestivum	Moro	Method Validation
Triticum aestivum	DIANA	Method Validation
Triticum aestivum	30304/2*Annuello*6	Method Validation
Triticum aestivum	MERIDIONALE 77	Method Validation
Triticum aestivum	Furutsu Masari	Method Validation
Triticum aestivum	C C C	Method Validation
Triticum aestivum	5135	Method Validation
Triticum aestivum	LUTESCENS ALEF 3254	Method Validation
Triticum aestivum	Cyprus 2	Method Validation
Triticum aestivum	Clearfield Stl	Method Validation
Triticum aestivum	Hard Red Calcutta	Method Validation
Triticum aestivum	55	Method Validation
Triticum aestivum	PETIRROJO	Method Validation
Triticum aestivum	HATIF INVERSABLE	Method Validation
Triticum aestivum	DATATINE	Method Validation
Triticum aestivum	Kalka	Method Validation
Triticum aestivum	Sungard	Method Validation
Triticum aestivum	NOROESTE	Method Validation
Triticum aestivum	Ning 8319	Method Validation
Triticum aestivum	USSR W94457	Method Validation
Triticum aestivum	BANKUTI 1201	Method Validation
Triticum aestivum	FORREST	Method Validation
Triticum aestivum	JANG KWANG	Method Validation
Triticum aestivum	LUTESCENS 758	Method Validation
Triticum aestivum	Kennedy	Method Validation
Triticum aestivum	7992	Method Validation
Triticum aestivum	876	Method Validation
Triticum aestivum	33410/yitpi*4	Method Validation
Triticum aestivum	34232/correll*61	Method Validation
Triticum aestivum	Calingiri	Method Validation
Triticum aestivum	Idaho 1880 NR BB	Method Validation
Triticum aestivum	Finley	Method Validation
Triticum aestivum	Sunco	Method Validation
Triticum aestivum	AZERBAJDZANSKAJA 2	Method Validation
Triticum aestivum	PROFESSEUR DELOS	Method Validation
Triticum aestivum	896-IX/1	Method Validation
Triticum aestivum	GIRUA	Method Validation
Triticum aestivum	Stephens	Method Validation
Triticum aestivum	1130	Method Validation
Triticum aestivum	Tubbs 06	Method Validation
Triticum aestivum	DUTOIT	Method Validation
Triticum aestivum	VARDENIK 9	Method Validation
Triticum aestivum	KLEIN LUCERO	Method Validation
Triticum aestivum	Italian	Method Validation
Triticum aestivum	Madsen	Method Validation
Triticum aestivum	ECSI	Method Validation
Triticum aestivum	KARMIR	Method Validation
Triticum aestivum	Bobwhite Red	Method Validation
Triticum aestivum	Hartog	Method Validation
Triticum aestivum	Xerpha	Method Validation
Triticum aestivum	HONDI	Method Validation
Triticum aestivum	Finch	Method Validation
Triticum aestivum	DIAMANT 11	Method Validation
Triticum aestivum	AZERBAJDZANSKAJA 2	Method Validation
Triticum aestivum	Sakha 8	Method Validation
Triticum aestivum	30274/annuello*76	Method Validation
Triticum aestivum	34270/correll*29	Method Validation
Triticum aestivum	Criollo	Method Validation
Triticum aestivum	HORS CONCOURS	Method Validation
Triticum aestivum	30292/annuello*84	Method Validation
Triticum aestivum	BUCK MATACO	Method Validation
Triticum aestivum	396	Method Validation
Triticum aestivum	Criollo	Method Validation
Triticum aestivum	Aus27841	Method Validation
Triticum aestivum	Xerpha	Method Validation
Triticum aestivum	Aus28089	Method Validation
Triticum aestivum	QUIMORI	Method Validation
Triticum aestivum	18889-4M-1Y-1M-3Y	Method Validation
Triticum aestivum	Aus27905	Method Validation
Triticum aestivum	Aus28257	Method Validation
Triticum aestivum	Aus28003	Method Validation

## Sheet: Suppl Table S2
Vincent et al - Supplementary Table S2: Description of the LC-MS clusters of the wheat grain proteome and their LC-MS/MS identifications with GO terms, KEGG identifiers, and Traes accessions.
LC-MS cluster	Size	Charge	Mass	m/z	RT	Base Peak	m/z Width	RT Height	m/z Min	m/z Max	RT Min	RT Max	Shape Distance	Calc. Mass	Mass Delta	Missed Cleavages	Score	DB	Species	Uniprot Accession	Description	Peptide	Modification	Uniprot GO terms	AgBase-GOanna GO term	NaviGO	KO identifier	Traes ID	BlastGUI % identity	BlastGUI e-value
Cluster_00001	5	10	4253.09	426.316	13.3638	22934	0.535099	1.87622	426.371	426.906	12.7297	14.606	0.19226	2126.04	0.00905762	4	2.0314	tr	Triticum aestivum	A0A3B6GXL9	Uncharacterized protein	DDLEEESYKHSRKRHR	Guanidinyl [K9]	GO:0003723; GO:0006396				TraesCS3D02G257000.1	100	0
Cluster_00002	8	10	5349.73	535.98	24.6001	44823	0.83853	2.0844	535.881	536.719	23.8912	25.9756	0.153762	1604.72	0.00422132	0	1.40883	tr	Triticum aestivum	A0A3B6KDD9	Pyrophosphate--fructose 6-phosphate 1-phosphotransferase subunit alpha	FSSVCHFFGYQAR	Carbamidomethyl [C5]	GO:0003872; GO:0005524; GO:0005737; GO:0046872; GO:0047334			K00895	TraesCS5A02G072700.1	100	0
Cluster_00003	5	10	6435.24	644.531	22.6384	63261	0.616318	1.16486	644.576	645.192	21.9602	23.1251	0.262163	1932.02	0.00121109	4	2.5092	tr	Triticum aestivum	A0A3B5Z2I4	DUF4005 domain-containing protein	KTSRSGSAKAKDLSAGGNR	Guanidinyl [K11]					TraesCS1B02G374100.4	100	0
Cluster_00004	6	10	6753.56	676.364	30.8287	68383	0.843007	1.4146	676.193	677.036	29.8356	31.2502	0.191691	2701.47	0.00114037	2	2.56919	tr	Triticum aestivum	A0A1D6RMG1	Uncharacterized protein	MKALRILSGVEVGGSADLHHLTELR		GO:0005524; GO:0006952; GO:0043531				TraesCSU02G180000.1	100	0
Cluster_00005	5	10	8895.58	890.565	37.5495	96614	0.546023	2.34822	890.8	891.346	36.3163	38.6646	0.215885	4449.22	0.0348679	2	2.47945	tr	Triticum aestivum	A0A3B5YR84	NB-ARC domain-containing protein	SWTASVITAIHYRQSTSESPDNDKTVAQPHDKEKIDRL	Guanidinyl [N-term S K24 K32]	GO:0043531				TraesCS1B02G044100.1	100	0
Cluster_00006	5	9	3477.69	387.417	10.3401	15588	0.496326	0.727763	387.501	387.997	9.75661	10.4844	0.27877
Cluster_00007	5	9	4970.83	553.322	24.9539	47941	0.557139	1.10483	553.399	553.957	24.4615	25.5663	0.1472	1105.58	0.0080387	3	1.5447	tr	Triticum aestivum	A0A3B6N312	Uncharacterized protein	ASLGELSQLF	Guanidinyl [N-term A]	GO:0005524; GO:0006952; GO:0043531				TraesCS5D02G559200.1	100	0
Cluster_00008	5	9	5251.78	584.538	21.0166	53152	0.557707	1.98076	584.46	585.018	19.5019	21.4827	0.266257	1167.7	0.00590713	3	2.63104	tr	Triticum aestivum	A0A218LVL9	Photosystem I P700 chlorophyll a apoprotein A1	ILNRDLLAQL		GO:0000287; GO:0009055; GO:0009522; GO:0009535; GO:0015979; GO:0016021; GO:0016168; GO:0018298; GO:0051539	GO:0009507	GO:0009507	K02689	TraesCS5D02G010900.1.cds1	96.533	0
Cluster_00009	6	9	6437.26	716.258	29.3281	74403	0.887447	1.95609	716.239	717.127	28.3619	30.3179	0.248857
Cluster_00010	5	9	6753.49	751.395	30.8022	79476	0.916549	0.932287	751.194	752.11	30.3179	31.2502	0.0872712
Cluster_00011	5	9	7137.29	794.039	21.2379	85327	0.670454	1.00818	794.199	794.869	21.1211	22.1293	0.282533
Cluster_00012	5	8	2474.19	310.281	16.1989	1677	0.538576	1.55986	310.387	310.926	14.9799	16.5398	0.281895
Cluster_00013	5	8	3051.34	382.424	14.7382	14669	0.589105	2.10223	382.397	382.987	13.6275	15.7297	0.232498	1144.65	-0.00921972	2	1.2921	tr	Triticum aestivum	A0A3B6BYW0	DUF4220 domain-containing protein	KISVCGKAAK	Carbamidomethyl [C5] Guanidinyl [K1 K7]	GO:0016021				TraesCS2B02G085600.1	100	0
Cluster_00014	5	8	3179.72	398.473	15.5516	17705	0.571397	1.70502	398.434	399.005	14.1595	15.8646	0.281839	1588.84	-0.00384602	3	1.92529	tr	Triticum aestivum	A0A3B6ENV2	RF_PROK_I domain-containing protein	STGALSRLILSDDSL	Guanidinyl [N-term S]	GO:0003747; GO:0006415; GO:0009507				TraesCS3A02G403700.1	100	0
Cluster_00015	6	8	4219.15	528.401	25.9929	43359	0.707002	1.19505	528.371	529.078	25.477	26.6721	0.153074	1055.63	-0.000864551	0	2.30704	tr	Triticum aestivum	A0A3B5Y8V4	Uncharacterized protein	ILVATDLVGR		GO:0003723; GO:0003724; GO:0005524	GO:0005634	GO:0005634	K12812	TraesCS1A02G443400.1	100	0
Cluster_00016	7	8	4259.17	533.403	25.9781	44292	0.833761	1.48519	533.361	534.195	25.5663	27.0515	0.167698	4262.15	-0.00524359	8	1.83024	tr	Triticum aestivum	A0A3B6LQ36	Uncharacterized protein	AIRKEKRLLRMATENPYFKEMIDDAADRPEEWKE	Guanidinyl [K6 K19]	GO:0000462; GO:0005730; GO:0032040			K14765	TraesCS5B02G296000.1	100	0
Cluster_00017	5	8	4286.17	536.778	25.8267	44988	0.583874	1.65099	536.857	537.441	25.318	26.969	0.115253	1072.6	0.00433882	2	1.72041	tr	Triticum aestivum	A0A077RWT9	Uncharacterized protein	SDLLRDAKR						TraesCS3B02G384300.1.cds1	100	0
Cluster_00018	6	8	4302.17	538.779	28.391	45408	0.716526	0.740327	538.732	539.449	28.1374	28.8777	0.283159
Cluster_00019	5	8	5648.76	707.103	25.6977	73062	0.579433	1.25929	707.194	707.773	25.0394	26.2987	0.0662355	3528.68	0.0187046	3	1.77198	tr	Triticum aestivum	A0A3B6SJM5	Uncharacterized protein	NPADAQVLRKMGMMSEEDLANEFKTYISEK	Guanidinyl [N-term N K24]	GO:0005524; GO:0006952; GO:0043531				TraesCS7B02G164000.1	100	0
Cluster_00020	5	8	5759.88	720.992	26.2504	75031	0.828243	0.62176	720.952	721.78	25.9756	26.5973	0.115397	2161.03	-0.00191957	2	2.09272	tr	Triticum aestivum	A0A3B6B861	Calreticulin	SILIDNEEKQTGSIYEHW		GO:0005509; GO:0005788; GO:0006457; GO:0051082	GO:0009506	GO:0009506	K08057	TraesCS2A02G545600.2	100	0
Cluster_00021	7	8	6116.96	765.628	39.9255	81533	0.924402	1.18283	765.571	766.496	39.797	40.9798	0.282156	6119.08	-0.0523331	8	2.21676	tr	Triticum aestivum	A0A3B6GU69	TF-B3 domain-containing protein	KEEFSTKLQDQLKWQLKELESVCTSLEFDYKKVTCDGNIAVSTSQEQKKK	Carbamidomethyl [C23 C35] Guanidinyl [K7 K17 K31 K50]	GO:0003677; GO:0005634				TraesCS3D02G285300.1	100	0
Cluster_00022	5	8	6471.88	809.992	14.4417	87464	0.651435	1.19272	810.29	810.941	13.5713	14.7641	0.175962
Cluster_00023	5	8	6492.23	812.535	28.3077	87734	0.753389	1.16704	812.583	813.337	27.9906	29.1576	0.0456898	6493.24	0.0386718	6	1.37159	tr	Triticum aestivum	A0A3B6B1M7	Uncharacterized protein	ALCVDPTFYGNVGRFVNHRCYDANLVIIPVEVETPDRHYYHLALFTAKKIEAFE	Carbamidomethyl [C3 C20] Guanidinyl [N-term A K48 K49]	GO:0005634; GO:0008270; GO:0018024				TraesCS2A02G382000.5	100	0
Cluster_00024	5	7	2745.93	393.284	14.0685	16774	0.621315	1.36564	393.38	394.001	13.0579	14.4236	0.299431	784.481	0.0010965	1	1.24642	tr	Triticum aestivum	A0A077RWB0	F-box domain-containing protein	KPPSTKK						TraesCS3B02G097600.1	100	0
Cluster_00025	5	7	3153.02	451.438	17.1464	28255	0.623501	2.16294	451.414	452.037	15.9609	18.1238	0.172851
Cluster_00026	5	7	3411.19	488.319	18.1752	35340	0.665432	2.06283	488.426	489.091	17.2112	19.2741	0.129699
Cluster_00027	5	7	3483.77	498.688	25.1601	37456	0.842422	1.46803	498.638	499.48	24.8306	26.2987	0.181707	3483.74	0.0243576	4	2.05255	tr	Triticum aestivum	A0A3B6RHT4	Glycosyltransferase	RAVVERAMAVKESAAAAWKEGGSSCAAFAEFVK	Carbamidomethyl [C25]	GO:0008194				TraesCS7A02G334300.1.cds1	100	0
Cluster_00028	5	7	3487.72	499.253	21.9484	37623	0.738643	0.898178	499.139	499.878	21.2883	22.1865	0.280462	996.492	-0.000767871	3	1.18718	tr	Triticum aestivum	A0A3B5XYB2	DNA-directed RNA polymerase subunit beta	SLGGAYPGLY		GO:0003677; GO:0003899; GO:0005634; GO:0006351; GO:0006364; GO:0032549			K03002	TraesCS1A02G163400.2	100	0
Cluster_00029	5	7	3496.61	500.523	26.9704	37849	0.660344	0.675918	500.481	501.141	26.5206	27.1966	0.194142	999.487	-0.00935022	1	1.50065	tr	Triticum aestivum	A0A3B6FGS0	Uncharacterized protein	ASEVNAAPLE						TraesCS3B02G113576.1.cds1	100	0
Cluster_00030	5	7	3573.79	511.549	21.2177	40041	0.683433	1.67175	511.51	512.193	20.7236	22.3953	0.155795
Cluster_00031	5	7	3678.21	526.466	16.4581	43013	0.712114	0.942887	526.406	527.118	15.7297	16.6726	0.283418
Cluster_00032	5	7	3740.58	535.376	15.9405	44650	0.744869	1.19224	535.402	536.147	15.7837	16.9759	0.246176
Cluster_00033	5	7	3797.82	543.553	14.043	46203	0.726846	1.10091	543.437	544.164	13.4364	14.5374	0.133434	1628.64	0.00965434	2	0.741698	tr	Triticum aestivum	A0A2X0S473	Uncharacterized protein	SSEHTRQYMSSDSD
Cluster_00034	6	7	3934.88	563.133	13.2032	49556	0.847771	1.80366	563.046	563.893	12.0613	13.865	0.26761	2810.46	-0.0221282	3	2.01565	tr	Triticum aestivum	A0A3B6FFS7	Uncharacterized protein	LTENEWKKYLGKYIGSQSILLDE	Guanidinyl [N-term L K8]	GO:0005524; GO:0006952; GO:0043531				TraesCS3B02G082800.1	100	0
Cluster_00035	5	7	4118.39	589.349	21.108	53952	0.759271	1.67175	589.419	590.178	20.7236	22.3953	0.253213	2355.07	-0.00514332	1	2.85758	tr	Triticum aestivum	A0A3B6MYZ0	Uncharacterized protein	SGESGRPYHFGEESFREWAK						TraesCS5D02G440000.1	100	0
Cluster_00036	5	7	4181.48	598.362	29.6205	55541	0.710138	2.54026	598.455	599.165	28.4418	30.982	0.260911	2391.22	6.3203e-05	1	3.66735	tr	Triticum aestivum	A0A3B5XVD9	Uncharacterized protein	GWKVPETLTSVHAYTEALFSR		GO:0010731; GO:0033355; GO:0045174			K21888	TraesCS1A02G045700.1	100	0
Cluster_00037	5	7	4209.36	602.345	27.8653	56207	0.835052	1.2452	602.18	603.015	27.1966	28.4418	0.219358
Cluster_00038	6	7	4219.17	603.746	25.98	56435	1.02893	2.43842	603.687	604.716	24.684	27.1224	0.211093	1808.91	-0.00115032	1	3.43039	tr	Triticum aestivum	A0A077RW85	Uncharacterized protein	VFDKDQNGFISAAELR		GO:0005509	GO:0005515	GO:0005515	K02183	TraesCS3B02G365900.2	100	7.71e-104
Cluster_00039	5	7	4225.13	604.598	16.1667	56580	0.751079	2.49336	604.69	605.441	14.9539	17.4473	0.266027	1208.6	-0.000899368	2	1.58791	tr	Triticum aestivum	A0A3B6I583	DUF4220 domain-containing protein	WHPAMLPSASL		GO:0016021				TraesCS4A02G439700.1.cds1	100	0
Cluster_00040	5	7	4286.17	613.317	25.8431	58186	0.663245	2.57895	613.406	614.07	24.9626	27.5416	0.106981	4286.18	0.0201458	5	2.85446	tr	Triticum aestivum	A0A3B6KU03	FBD domain-containing protein	LADFVLRCPRLRVLRVANDCYHSAGDITIKSESLEE	Carbamidomethyl [C8 C20] Guanidinyl [N-term L K30]					TraesCS5A02G532800.1	100	0
Cluster_00041	5	7	4291.92	614.139	21.6288	58288	0.664341	1.29963	614.083	614.747	20.6606	21.9602	0.227291
Cluster_00042	5	7	4302.21	615.608	28.3874	58559	0.954652	1.54898	615.543	616.498	27.6814	29.2304	0.0520394	4299.21	-0.0225211	8	2.29668	tr	Triticum aestivum	A0A3B6PKS9	Uncharacterized protein	PQIFYKADEGIKKEDGMLPEDPVQERDPFGIKRKIE	Guanidinyl [K6 K13]	GO:0003697; GO:0006974; GO:0008233; GO:0018142				TraesCS6B02G167800.1	100	0
Cluster_00043	7	7	4362.05	624.157	14.3964	59882	1.01495	1.53629	624.189	625.204	14.2474	15.7837	0.178879	3739.79	-0.028719	5	2.40636	tr	Triticum aestivum	A0A077RPQ8	Protein kinase domain-containing protein	LRTAASSTGSNGSCAPESCGDLTIRYPFSLAGVQPL	Carbamidomethyl [C14 C19]	GO:0004672; GO:0005524; GO:0030247				TraesCSU02G047400.2	97.289	0
Cluster_00044	6	7	4363.06	624.301	14.6364	59881	0.801484	1.10255	624.402	625.204	14.2474	15.3499	0.191172
Cluster_00045	7	7	4478.99	640.864	15.466	62584	1.14619	0.82121	640.915	642.061	15.2173	16.0385	0.12925	4479	0.0056394	10	1.23569	tr	Triticum aestivum	A0A3B6RNU1	Uncharacterized protein	EEEEEEDNHRSLMRRTTIGNGPPESLHDWTRGNDTGISD		GO:0003677; GO:0005634; GO:0005783; GO:0008289	GO:0005789	GO:0005789		TraesCS7A02G538600.1	100	0
Cluster_00046	5	7	4493.03	642.869	14.6533	62930	0.935844	1.43691	642.733	643.669	14.2186	15.6555	0.106232	1284.65	-0.00897071	1	1.40969	tr	Triticum aestivum	A0A077S559	Coatomer subunit beta	HLMSRRGMGQL		GO:0000139; GO:0005198; GO:0006886; GO:0016192; GO:0030126			K17301	TraesCS5B02G070700.1	65.255	0
Cluster_00047	5	7	4522.84	647.127	16.1462	63710	0.845767	1.89048	647.187	648.033	15.2671	17.1576	0.276394	3231.48	0.0126946	5	1.99089	tr	Triticum aestivum	A0A3B6LKG1	Uncharacterized protein	RRQKADRDLADASMMARDAESSCHGEAR	Carbamidomethyl [C23] Guanidinyl [N-term R]	GO:0004672; GO:0004842; GO:0005524				TraesCS5B02G204400.1	100	0
Cluster_00048	5	7	4550.01	651.009	15.4636	64350	0.839223	1.34267	651.106	651.945	14.9316	16.2743	0.225545
Cluster_00049	7	7	4592.48	657.075	31.5088	65364	0.951951	0.973763	657.015	657.966	31.103	32.0768	0.0733617	4592.5	-0.0338528	6	2.75967	tr	Triticum aestivum	A0A3B6SF12	Uncharacterized protein	SIEKPASPATPKCIPAMKLPRLRSATASPSPAAASPRLPSSRR	Carbamidomethyl [C13] Guanidinyl [K12 K18]					TraesCS7B02G065400.1	100	0
Cluster_00050	6	7	4798.41	686.494	30.8644	70027	0.778831	1.16563	686.47	687.249	30.3901	31.5558	0.0851578	4114.17	0.0155241	5	2.67775	tr	Triticum aestivum	A0A3B6BZI8	Uncharacterized protein	IATHCRGDKGKLVFNVKGLEADTAIELFKKVSNKDE	Carbamidomethyl [C5] Guanidinyl [K29 K34]	GO:0005524; GO:0006952; GO:0043531				TraesCS2B02G021700.1	100	0
Cluster_00051	5	7	5054.33	723.055	17.5091	75324	0.815357	0.934932	722.943	723.758	17.1132	18.0482	0.226481	1444.65	-0.00814854	2	1.64544	tr	Triticum aestivum	A0A3B6QNU9	Uncharacterized protein	TPEEDGHTLYEL	Guanidinyl [N-term T]					TraesCS6D02G369800.1	100	0
Cluster_00052	6	7	5151.81	736.98	27.823	77414	0.821777	0.884917	736.942	737.764	27.3875	28.2724	0.154099	1472.83	0.00433723	1	1.2501	tr	Triticum aestivum	A0A3B6I1K7	Rx_N domain-containing protein	IVETRLSHHLAR	Guanidinyl [N-term I]	GO:0005524				TraesCS4A02G417100.1	100	0
Cluster_00053	6	7	5262.4	752.779	19.9723	79678	0.866225	1.54817	752.693	753.559	19.6821	21.2303	0.153741	1503.59	-0.000652522	2	3.73571	sp	Triticum aestivum	P01543	Purothionin A-1	CNLGCRSSLCDY	Carbamidomethyl [C1 C5 C10]	GO:0005576; GO:0006952; GO:0090729				TraesCS1A02G398200.1	99.265	1.11e-94
Cluster_00054	7	7	5348.6	765.092	25.412	81424	1.05074	1.9046	765.246	766.296	24.071	25.9756	0.195666	5350.75	-0.0222161	6	2.53816	tr	Triticum aestivum	A0A3B6TKK2	HTH myb-type domain-containing protein	TRIRKTEEAPMMVDKNKMVVLENNTSVDRPAVAAHQRKFWTKEE	Guanidinyl [K15 K17 K38 K42]	GO:0003677; GO:0005634				TraesCS7D02G135500.1	100	0
Cluster_00055	6	7	5402.74	772.827	32.0131	82570	1.0304	1.68488	772.982	774.013	30.7113	32.3961	0.236072	1544.78	0.0011549	0	3.3415	tr	Triticum aestivum	A0A3B6KKC0	Uncharacterized protein	GGMLFMPGVPGVVER						TraesCS5A02G243900.1	100	1.41e-178
Cluster_00056	6	7	5564.77	795.975	25.3892	85592	0.942174	1.13955	796.059	797.001	24.684	25.8236	0.228838	1590.78	0.0102194	0	2.70528	tr	Triticum aestivum	A0A3B6KQN0	Uncharacterized protein	ELAQAYEVLSDPEK		GO:0005524; GO:0005829; GO:0006457; GO:0009408; GO:0030544; GO:0046872; GO:0051082	GO:0005634	GO:0005634	K09503	TraesCS5A02G426100.1	100	0
Cluster_00057	5	7	5999.86	858.13	30.6064	92963	0.859368	0.7915	858.194	859.053	30.2501	31.0416	0.275668	6001.84	0.0499392	4	2.39384	tr	Triticum aestivum	A0A3B6RRM6	Protein kinase domain-containing protein	CADINGNHVGIDVNSLNSTASTDTTSWPGKNLTSPNVLKTATMTYHNDSKMLAVD	Carbamidomethyl [C1] Guanidinyl [N-term C K39 K50]	GO:0002229; GO:0004675; GO:0005524; GO:0005886; GO:0016021; GO:0030246; GO:0042742				TraesCS7A02G507500.1.cds1	100	0
Cluster_00058	5	7	6056.05	866.157	35.5276	93865	0.828474	1.4023	866.234	867.062	34.8622	36.2645	0.170312
Cluster_00059	6	7	6074.78	868.833	28.0434	94141	1.02953	1.41396	868.854	869.884	27.3875	28.8014	0.0739673	3471.68	0.0199124	5	2.51618	tr	Triticum aestivum	A0A3B6GNB9	Uncharacterized protein	VLKRIQRMKEELYDEMAEADEMYGRDK	Guanidinyl [N-term V K3 K27]					TraesCS3D02G136200.1	100	5.88e-118
Cluster_00060	10	7	6117.01	874.866	40.6362	94890	1.50528	0.797218	874.727	876.232	40.1826	40.9798	0.1231	6117.96	0.047891	5	2.65066	tr	Triticum aestivum	A0A3B6H093	KH domain-containing protein	MDDRIPPPSHLQQYSQSPVHSSPHHHHLNSMRYSASSDRERYLAELLAERQK		GO:0003729; GO:0005634; GO:0048024			K14945	TraesCS3D02G399400.1	100	0
Cluster_00061	5	7	6823.24	975.756	38.972	105669	0.912195	1.5439	975.85	976.762	38.2179	39.7618	0.135231
Cluster_00062	5	7	7738.41	1106.49	35.9335	116431	1.03879	1.84862	1106.73	1107.77	35.1954	37.044	0.0840762	3317.68	0.0119559	7	2.42805	tr	Triticum aestivum	A0A3B5Z073	FAD-binding PCMH-type domain-containing protein	PKANKFLKVKNMYYPDGLFSSEWTDQVL		GO:0003885; GO:0016020; GO:0016491; GO:0019853; GO:0071949			K00103	TraesCS1B02G265800.1	100	0
Cluster_00063	5	7	8605.53	1230.37	39.9161	124482	1.17951	1.5914	1230.4	1231.58	39.3884	40.9798	0.141376	3689.99	-0.0173844	7	2.10723	tr	Triticum aestivum	A0A3B6RI62	Phospholipid-transporting ATPase	FKRTQASVFLKEKYTSSNGTTEREFKILNLL	Guanidinyl [K13]	GO:0000287; GO:0005524; GO:0015914; GO:0016021; GO:0140326			K01530	TraesCS7A02G360700.1	100	0
Cluster_00064	4	6	2067.07	345.519	10.8114	7918	0.560945	0.842693	345.495	346.056	10.6473	11.49	0.174433
Cluster_00065	4	6	2102.96	351.501	10.9569	8872	0.530653	1.22915	351.482	352.012	10.2872	11.5164	0.282415
Cluster_00066	6	6	2125.02	355.178	13.7201	9516	0.917303	2.82696	355.117	356.034	12.249	15.076	0.227709	2126.05	0.00852175	2	2.12496	tr	Triticum aestivum	A0A3B6KNF4	Uncharacterized protein	HGRFHQITGDQCHHLRK	Carbamidomethyl [C12]					TraesCS5A02G432100.1	100	0
Cluster_00067	4	6	2125.21	355.208	16.3927	9581	0.596014	1.67109	355.163	355.759	15.6903	17.3614	0.251966	1063.55	0.000831557	1	1.97531	sp	Triticum aestivum	P27736	Granule-bound starch synthase 1, chloroplastic/amyloplastic	SVEEKFPTK		GO:0004373; GO:0009501; GO:0009507; GO:0019252; GO:0102502	GO:0019863	GO:0019863	K13679	TraesCS7A02G070100.1	98.211	0
Cluster_00068	4	6	2144.1	358.357	13.8537	10233	0.552819	1.31885	358.5	359.053	13.3215	14.6404	0.211475
Cluster_00069	4	6	2161.16	361.2	16.2863	10695	0.593696	1.81755	361.151	361.745	15.7297	17.5472	0.243891
Cluster_00070	4	6	2229.32	372.561	22.325	12827	0.566443	1.16115	372.532	373.098	21.4827	22.6438	0.244339
Cluster_00071	4	6	2240.06	374.35	13.5712	13136	0.619732	1.54099	374.471	375.091	12.9664	14.5074	0.127313
Cluster_00072	4	6	2250.16	376.035	13.9615	13494	0.568563	2.08318	376.193	376.762	12.8076	14.8908	0.201237
Cluster_00073	4	6	2253.28	376.555	11.6689	13589	0.556802	1.69296	376.53	377.087	10.6968	12.3898	0.242071
Cluster_00074	4	6	2277.03	380.512	20.0519	14315	0.572444	1.40046	380.485	381.058	19.6169	21.0174	0.157891	1898.09	0.00175752	0	1.57786	tr	Triticum aestivum	A0A3B6NS72	Uncharacterized protein	LAKPTKKRLKPSRSCE	Carbamidomethyl [C15]					TraesCS6A02G260400.1	100	6.03e-122
Cluster_00075	4	6	2306.21	385.376	14.5218	15176	0.557265	1.57622	385.518	386.076	14.0467	15.6229	0.293012	1152.61	-0.00501016	2	1.72239	tr	Triticum aestivum	A0A3B5Y6R2	DUF4220 domain-containing protein	EHKEILTLE	Guanidinyl [K3]	GO:0016021				TraesCS1A02G401300.1	100	0
Cluster_00076	4	6	2348.29	392.389	10.4949	16551	0.57266	1.03741	392.521	393.093	10.249	11.2865	0.156855
Cluster_00077	5	6	2348.3	392.391	11.7396	16557	0.732686	2.37555	392.521	393.253	10.7335	13.109	0.11533
Cluster_00078	4	6	2355.03	393.513	16.5869	16860	0.588094	1.98647	393.473	394.061	15.7837	17.7701	0.20632	785.44	0.000301881	0	1.88533	tr	Triticum aestivum	A0A3B6RHJ4	Pyruvate dehydrogenase E1 component subunit alpha	IAGIRQE		GO:0004739; GO:0005967; GO:0006086; GO:0006096	GO:0005739	GO:0005739	K00161	TraesCS7A02G238900.1	100	0
Cluster_00079	4	6	2382.32	398.061	15.5238	17658	0.604323	2.31017	398.156	398.761	14.391	16.7012	0.270134
Cluster_00080	4	6	2414.19	403.372	13.6069	18626	0.603723	1.02842	403.46	404.063	13.3043	14.3327	0.2801	2415.17	0.00197503	2	1.7806	tr	Triticum aestivum	A0A3B6B6W9	Uncharacterized protein	SVMYELSNKIFGRVDCEAQK	Carbamidomethyl [C16] Guanidinyl [N-term S]					TraesCS2A02G500900.1	100	0
Cluster_00081	4	6	2414.18	403.37	13.9543	18627	0.603723	1.7538	403.46	404.063	12.8866	14.6404	0.279364
Cluster_00082	5	6	2435.23	406.879	16.2097	19187	0.731554	0.984972	406.849	407.58	15.8646	16.8495	0.0688695	1218.59	-0.0117658	0	1.53696	tr	Triticum aestivum	A0A3B6RJD1	Uncharacterized protein	SAEEIQSIGML	Guanidinyl [N-term S]	GO:0005801; GO:0006886; GO:0006891; GO:0007030; GO:0016020; GO:0017119	GO:0005829	GO:0005829	K20290	TraesCS7A02G285600.1	100	0
Cluster_00083	4	6	2451.19	409.54	15.5934	19625	0.561146	1.43943	409.494	410.055	14.4535	15.8929	0.201487	815.45	-0.000863388	0	1.33222	sp	Triticum aestivum	Q43216	Histone H2B.5	EIQTAVR		GO:0000786; GO:0003677; GO:0005634; GO:0006334; GO:0046982	GO:0005730	GO:0005730	K11252	TraesCS3A02G357500.1.cds1	100	1.69e-93
Cluster_00084	4	6	2474.35	413.398	17.555	20411	0.626385	1.08977	413.493	414.119	17.2112	18.301	0.160006
Cluster_00085	4	6	2487.01	415.509	17.3121	20817	0.591299	1.1659	415.437	416.028	16.48	17.6459	0.0590898
Cluster_00086	4	6	2517.22	420.544	16.61	21789	0.590678	1.1447	420.513	421.104	15.8929	17.0376	0.17059
Cluster_00087	4	6	2516.46	420.418	9.49574	21779	0.583349	1.1249	420.543	421.126	9.15365	10.2785	0.207411	839.487	0.00102015	0	1.60432	tr	Triticum aestivum	A0A1B1V4Q3	Glyceraldehyde-3-phosphate dehydrogenase	KHSDIKL		GO:0006006; GO:0016620; GO:0050661; GO:0051287			K00134	TraesCS7A02G313100.3	99.407	0
Cluster_00088	4	6	2528.15	422.366	10.9286	22161	0.564755	0.891533	422.334	422.899	10.9067	11.7983	0.213632
Cluster_00089	4	6	2528.15	422.365	11.0897	22164	0.564755	0.874608	422.334	422.899	11.0458	11.9205	0.282738
Cluster_00090	5	6	2528.16	422.367	12.3886	22169	0.759504	1.62552	422.334	423.093	11.261	12.8866	0.211215	2528.17	-0.00699518	1	2.07799	tr	Triticum aestivum	A0A077RRC8	Uncharacterized protein	MDLDKTNTVGGDGAANGPDLEQAR	Guanidinyl [N-term M K5]	GO:0015267; GO:0016021			K09874	TraesCSU02G041600.1	100	0
Cluster_00091	4	6	2529.15	422.533	11.4138	22216	0.596131	1.11475	422.497	423.093	11.3055	12.4203	0.141256	2954.31	0.0253129	1	1.36634	tr	Triticum aestivum	A0A3B6RK84	Uncharacterized protein	FPCSPAGAQVHPHAFDCHGIRSPASHD	Carbamidomethyl [C3 C17]	GO:0009658; GO:0009707				TraesCS7A02G311200.1	100	0
Cluster_00092	6	6	2539.41	424.243	22.8233	22562	0.961242	1.6461	424.14	425.101	22.5097	24.1558	0.0712724	2539.35	0.0197804	2	2.04541	tr	Triticum aestivum	A0A3B6I0L4	Translation factor GUF1 homolog, mitochondrial	LTGTIQKGHGAQYLDKLQVEKE	Guanidinyl [N-term L K7]	GO:0003924; GO:0005525; GO:0005743; GO:0005759; GO:0006412; GO:0043022; GO:0045727			K21594	TraesCS4A02G386100.3	100	0
Cluster_00093	5	6	2551.45	426.249	13.9329	22899	0.738879	2.92654	426.371	427.11	12.9664	15.8929	0.22039	2125.98	-0.0112618	2	2.11442	tr	Triticum aestivum	A0A3B6E8M1	NB-ARC domain-containing protein	QDLDHEDTFRSICRHR	Carbamidomethyl [C13] Guanidinyl [N-term Q]	GO:0043531				TraesCS3A02G008000.1	100	0
Cluster_00094	4	6	2558.49	427.423	17.1726	23138	0.567963	0.571813	427.39	427.958	16.7895	17.3614	0.234426	1279.76	0.00140446	1	1.63173	tr	Triticum aestivum	A0A3B6AYZ1	Uncharacterized protein	TLPSLDLPKVR	Guanidinyl [K9]	GO:0005783; GO:0016021; GO:0035598; GO:0035600; GO:0046872; GO:0051539; GO:0061712	GO:0005783	GO:0005783	K15865	TraesCS2A02G305200.2	100	0
Cluster_00095	4	6	2559.43	427.578	9.49729	23147	0.553069	0.720087	427.556	428.109	9.03652	9.75661	0.229269
Cluster_00096	4	6	2599.99	434.338	15.3843	24597	0.519497	0.723888	434.505	435.025	14.9316	15.6555	0.293514
Cluster_00097	4	6	2606.2	435.374	16.0098	24859	0.622556	1.59272	435.507	436.129	15.5648	17.1576	0.27023	1303.61	-0.0044873	1	1.0628	tr	Triticum aestivum	A0A2X0SBL6	Uncharacterized protein	TESPAESSGRGGK	Guanidinyl [N-term T]
Cluster_00098	4	6	2608.19	435.706	17.9367	24963	0.537167	1.32767	435.67	436.207	17.4966	18.8243	0.187227	1304.65	0.0115217	1	1.20176	tr	Triticum aestivum	A0A080YTZ3	Uncharacterized protein	IAFKTDPRNSD	Guanidinyl [K4]	GO:0000349; GO:0008380; GO:0046872; GO:0071006				TraesCS3B02G576500.1.cds1	100	0
Cluster_00099	4	6	2612.4	436.407	17.6971	25126	0.561937	1.02045	436.386	436.948	17.3121	18.3326	0.115989	870.481	0.000824645	1	1.70639	tr	Triticum aestivum	A0A1D5UTK1	GrpE protein homolog	QTLTAPGAL
Cluster_00100	4	6	2618.23	437.378	12.0287	25355	0.548425	0.926792	437.511	438.06	11.7682	12.695	0.149824	1310.6	0.0106977	1	1.29545	tr	Triticum aestivum	A0A3B6NV36	Uncharacterized protein	DVGNSFMDKTR	Guanidinyl [N-term D]					TraesCS6A02G391800.1	100	0
Cluster_00101	4	6	2660.54	444.431	25.2124	26779	0.547451	1.18367	444.562	445.11	24.2934	25.477	0.225097	887.508	-0.00143246	1	1.17111	tr	Triticum aestivum	A0A3B5YWS9	Uncharacterized protein	EITKRIE		GO:0003677; GO:0005634; GO:0005663; GO:0006261; GO:0006281			K10756	TraesCS1B02G207600.1	100	0
Cluster_00102	4	6	2671.78	446.303	14.1918	27180	0.547486	0.475842	446.436	446.984	13.9152	14.391	0.188359
Cluster_00103	4	6	2679.44	447.58	11.9905	27430	0.569956	0.984298	447.542	448.112	11.0261	12.0104	0.0619664
Cluster_00104	4	6	2691.34	449.564	13.0328	27830	0.548272	2.40125	449.564	450.113	11.6673	14.0685	0.21702	1793.97	-0.00474717	0	1.88459	tr	Triticum aestivum	A0A3B6PKN3	Uncharacterized protein	AVLRAANFVLALSSFTD						TraesCS6B02G163700.1	100	0
Cluster_00105	4	6	2697.38	450.57	18.9901	28116	0.58946	1.01085	450.513	451.103	18.6713	19.6821	0.295157
Cluster_00106	4	6	2696.36	450.4	14.3488	28042	0.573086	1.01981	450.522	451.095	13.5175	14.5374	0.28702	1348.67	0.00773719	1	1.18864	tr	Triticum aestivum	A0A2X0SNK8	Uncharacterized protein	EHSSRGHQLTR	Guanidinyl [N-term E]
Cluster_00107	4	6	2703.13	451.53	15.2742	28307	0.590938	1.08506	451.479	452.07	14.4535	15.5386	0.129587	1351.71	-0.0109438	1	2.4199	tr	Triticum aestivum	A0A1D5URS1	Adenosylhomocysteinase	LWKEKATGKYE		GO:0004013; GO:0005829; GO:0006730; GO:0033353	GO:0005773	GO:0005773	K01251	TraesCS2D02G489900.1	100	0
Cluster_00108	4	6	2720.38	454.404	13.7807	28866	0.580256	1.47435	454.373	454.954	12.7131	14.1874	0.188327
Cluster_00109	4	6	2745.28	458.554	11.1881	29682	0.604979	1.18445	458.502	459.107	10.9067	12.0912	0.0963493
Cluster_00110	4	6	2751.35	459.566	11.1746	29895	0.581935	1.15816	459.537	460.119	10.2171	11.3752	0.210916
Cluster_00111	4	6	2760.38	461.071	18.198	30277	0.63596	2.06283	461.168	461.804	17.2112	19.2741	0.0821545
Cluster_00112	4	6	2763.33	461.563	13.9134	30363	0.619667	1.88904	461.507	462.126	12.3296	14.2186	0.241389
Cluster_00113	4	6	2763.42	461.577	17.6013	30413	0.594242	1.66225	461.541	462.135	17.1132	18.7755	0.292818	1382.67	-0.000921996	0	3.07915	tr	Triticum aestivum	A0A3B6RB62	Uncharacterized protein	CQGIHNVAESIR	Carbamidomethyl [C1]	GO:0045735				TraesCS7A02G035300.1.cds1	100	0
Cluster_00114	4	6	2774.94	463.497	20.5903	30670	0.597877	1.92868	463.446	464.044	19.0289	20.9576	0.236243	2313.2	-0.0120576	1	2.01784	tr	Triticum aestivum	A0A3B6KT41	GRAS domain-containing protein	KQIRRHSSPHGDAGQRLAHY		GO:0003700; GO:0005634; GO:0006355; GO:0043565				TraesCS5A02G481300.1.cds1	100	0
Cluster_00115	4	6	2774.44	463.414	16.5509	30680	0.572405	2.14723	463.531	464.104	15.6229	17.7701	0.23976	925.451	-0.00755847	1	1.08655	tr	Triticum aestivum	A0A3B6CDP9	Importin N-terminal domain-containing protein	GQHMPMLL		GO:0005634; GO:0005737; GO:0006606; GO:0008139; GO:0031267; GO:0061608			K14293	TraesCS2B02G505600.1	100	0
Cluster_00116	4	6	2775.4	463.574	12.4701	30697	0.572423	1.8691	463.54	464.112	11.7584	13.6275	0.29773
Cluster_00117	8	6	2780.43	464.412	17.6167	30826	1.25208	1.37759	464.352	465.604	17.1576	18.5352	0.0801472
Cluster_00118	5	6	2784.45	465.082	16.9862	30977	0.79902	1.87722	465.149	465.948	15.8929	17.7701	0.173462	928.487	-0.00441052	0	1.99792	tr	Triticum aestivum	A0A3B6NR27	Uncharacterized protein	IEITNDPK		GO:0004585; GO:0016597; GO:0019240; GO:0042450; GO:0043231	GO:0009507	GO:0009507	K00611	TraesCS6A02G272200.1	100	0
Cluster_00119	4	6	2792.98	466.503	18.9336	31254	0.552256	2.03518	466.637	467.189	18.0181	20.0533	0.255664
Cluster_00120	4	6	2810.4	469.407	10.5625	31849	0.567266	0.805525	469.529	470.096	10.2597	11.0652	0.215607	1404.7	0.00114538	1	1.98634	tr	Triticum aestivum	A0A1D5ZR11	Heat shock protein 90	LLRYHSTKSGDE		GO:0005524; GO:0006457; GO:0016887; GO:0051082	GO:0005515	GO:0005515	K04079	TraesCS5B02G258900.4	100	0
Cluster_00121	4	6	2811.32	469.561	12.0401	31839	0.567266	0.819988	469.529	470.096	11.2414	12.0613	0.209913
Cluster_00122	4	6	2828.49	472.422	22.0377	32370	0.598898	1.91318	472.38	472.979	20.5965	22.5097	0.127935
Cluster_00123	4	6	2851.52	476.261	22.061	33098	0.632269	2.28921	476.392	477.024	21.1211	23.4103	0.207766	951.514	-0.000378325	0	1.77516	tr	Triticum aestivum	A0A3B6IVY5	Pyridox_oxase_2 domain-containing protein	ALDANAHLK		GO:0004733; GO:0008615; GO:0010181			K00275	TraesCS4B02G359200.1	100	9.83e-155
Cluster_00124	4	6	2853.41	476.575	13.6661	33153	0.596158	1.06839	476.517	477.113	13.2071	14.2755	0.150954
Cluster_00125	4	6	2853.52	476.594	13.8609	33154	0.605073	0.763398	476.517	477.122	13.744	14.5074	0.224982	1426.76	-0.00785769	2	1.11577	tr	Triticum aestivum	A0A3B6H4Z5	PWWP domain-containing protein	RAKNSEVTVPDK	Guanidinyl [K3 K12]	GO:0003676				TraesCS3D02G543800.1	100	0
Cluster_00126	4	6	2852.43	476.412	12.4217	33150	0.578372	2.00115	476.535	477.113	11.5164	13.5175	0.274197	1427.73	-4.62915e-05	2	1.77887	tr	Triticum aestivum	A0A3B6KNR3	Uncharacterized protein	NLIAAAANGKDLEE		GO:0006364; GO:0016020				TraesCS5A02G442000.2	100	0
Cluster_00127	4	6	2870.45	479.415	13.1612	33692	0.576251	1.4666	479.376	479.953	12.051	13.5175	0.297922
Cluster_00128	4	6	2882.65	481.449	21.1861	34026	0.551582	1.74887	481.412	481.963	20.3223	22.0711	0.279017
Cluster_00129	4	6	2882.41	481.41	21.2578	34027	0.606127	1.1141	481.538	482.144	20.9044	22.0185	0.238288	1441.71	-0.0018974	0	1.34995	tr	Triticum aestivum	A0A341YDG0	NTF2 domain-containing protein	LGSLPFQQCQHK	Carbamidomethyl [C9]	GO:0006913; GO:0044613				TraesCS7B02G159000.1	100	1.08e-87
Cluster_00130	4	6	2901.42	484.578	14.2232	34613	0.575232	1.45436	484.535	485.11	13.4364	14.8908	0.191025
Cluster_00131	4	6	2901.55	484.598	15.5686	34565	0.520506	1.83778	484.598	485.119	14.8908	16.7286	0.179596	967.545	0.00598024	1	1.64519	tr	Triticum aestivum	A0A3B6RH33	Uncharacterized protein	GPAKLTEPR						TraesCS7A02G313200.1	100	0
Cluster_00132	4	6	2906.43	485.413	18.7094	34709	0.603435	1.38483	485.375	485.978	18.0181	19.4029	0.0484123
Cluster_00133	4	6	2909.98	486.004	9.10828	34839	0.578943	0.804757	485.969	486.548	9.07605	9.88081	0.209512
Cluster_00134	5	6	2912.33	486.395	14.6011	34921	0.78993	1.04101	486.355	487.145	13.9389	14.9799	0.111914	971.486	2.38198e-05	0	1.77965	tr	Triticum aestivum	A0A3B6KG70	FLZ-type domain-containing protein	QMVSSPPAR						TraesCS5A02G216400.1	100	8.26e-124
Cluster_00135	5	6	2936.44	490.415	16.2605	35872	0.768625	0.94841	490.361	491.13	15.9949	16.9433	0.0508409	2936.44	0.0284767	4	1.75054	tr	Triticum aestivum	R4ZB71	S-1	IRLCKKVCDWKAGEDTGKARECKE	Carbamidomethyl [C4 C8 C22]	GO:0050832
Cluster_00136	4	6	2948.37	492.403	10.4006	36185	0.552076	0.80173	492.532	493.084	10.1236	10.9253	0.181672
Cluster_00137	4	6	2949.38	492.571	11.2737	36262	0.542726	1.51902	492.542	493.084	10.5319	12.051	0.249425
Cluster_00138	4	6	2954.35	493.399	12.4301	36365	0.609782	1.44662	493.347	493.957	12.031	13.4776	0.254416	1477.71	-0.000432276	0	1.82169	tr	Triticum aestivum	A0A3B6RLJ2	Uncharacterized protein	GGGTGAWAFSAMLPR						TraesCS7A02G345800.1.cds1	100	1.48e-84
Cluster_00139	5	6	2964.51	495.092	19.488	36712	0.934299	1.89494	495.151	496.086	19.1781	21.073	0.299132	2471.2	0.00726282	2	3.04166	tr	Triticum aestivum	A0A3B6ILV9	Uncharacterized protein	RQASEGGQGHHWPLPPFRGDSR						TraesCS4B02G017600.1	100	0
Cluster_00140	4	6	2977.53	497.262	13.2211	37221	0.577215	1.07607	497.385	497.962	12.7889	13.865	0.245255
Cluster_00141	4	6	2984.62	498.444	24.6305	37429	0.616847	0.948108	498.409	499.026	24.2934	25.2415	0.0260066	2984.62	0.00258459	1	2.58367	tr	Triticum aestivum	A0A3B6LV31	rRNA N-glycosidase	ATRFQTVSGFVAGVLHPKEKKSGKIGNE		GO:0006952; GO:0017148; GO:0030598; GO:0090729				TraesCS5B02G488600.1	100	0
Cluster_00142	4	6	3012.69	503.123	21.3547	38375	0.67852	1.69435	503.171	503.849	20.4921	22.1865	0.294703	1005.55	0.00850724	2	1.65996	tr	Triticum aestivum	A0A3B6EQ12	Uncharacterized protein	LKSSMSRR	Guanidinyl [N-term L]	GO:0005634; GO:0009864; GO:0099402	GO:0005515	GO:0005515	K14508	TraesCS3A02G489000.1	100	0
Cluster_00143	4	6	3014.53	503.429	11.6267	38434	0.56183	0.265947	503.559	504.12	11.5515	11.8174	0.294472
Cluster_00144	4	6	3015.54	503.597	11.9392	38470	0.571512	1.52537	503.559	504.13	11.9111	13.4364	0.150302
Cluster_00145	4	6	3027.57	505.602	16.3756	38822	0.641067	1.42988	505.5	506.141	15.9315	17.3614	0.26691
Cluster_00146	5	6	3032.49	506.423	16.8651	38980	0.771253	1.9375	506.364	507.135	15.9609	17.8984	0.226546	1517.69	-0.0107467	3	2.20467	tr	Triticum aestivum	W5D5T6	Carbonic anhydrase	LSLNDEGPNAYHF	Guanidinyl [N-term L]	GO:0004089; GO:0008270; GO:0015976			K01673	TraesCS3B02G259400.1	100	0
Cluster_00147	5	6	3039.64	507.615	25.2014	39228	0.862144	1.40606	507.507	508.369	24.071	25.477	0.23456
Cluster_00148	5	6	3048.45	509.081	22.7358	39518	0.884869	2.52936	508.967	509.852	21.8465	24.3758	0.0586972	2033.09	0.00595673	1	3.01889	tr	Triticum aestivum	A0A3B6B861	Calreticulin	FSNKDKTLVLQFTVKHE		GO:0005509; GO:0005788; GO:0006457; GO:0051082	GO:0009506	GO:0009506	K08057	TraesCS2A02G545600.2	100	0
Cluster_00149	4	6	3055.61	510.275	34.8124	39706	0.621539	2.04125	510.196	510.818	34.0288	36.07	0.236267
Cluster_00150	4	6	3054.61	510.109	36.3733	39741	0.621539	1.75046	510.196	510.818	35.6502	37.4006	0.227244
Cluster_00151	5	6	3054.61	510.109	37.1456	39714	0.740151	1.69842	510.236	510.976	36.5517	38.2502	0.166329
Cluster_00152	4	6	3055.63	510.279	38.6577	39747	0.582115	1.18021	510.236	510.818	38.519	39.6992	0.250836	1528.81	-0.00439828	1	1.5754	tr	Triticum aestivum	A0A077RRS7	Uncharacterized protein	QETVAISSALINEL	Guanidinyl [N-term Q]					TraesCS3B02G178300.1	100	0
Cluster_00153	7	6	3057.47	510.585	16.6021	39822	1.12658	1.99507	510.512	511.639	15.408	17.4031	0.229306	1019.42	0.000107879	2	2.28007	tr	Triticum aestivum	A0A2X0S342	Sucrose synthase	AYTDDVAHE
Cluster_00154	4	6	3064.33	511.73	13.929	40053	0.703562	0.965967	511.658	512.362	13.7692	14.7352	0.263569	1532.68	-0.0119501	4	1.4174	tr	Triticum aestivum	A0A3B6R7Q2	DUF4220 domain-containing protein	SNWFMVSLLCNY	Carbamidomethyl [C10]	GO:0016021				TraesCS7A02G052400.1.cds1	100	0
Cluster_00155	5	6	3065.44	511.914	14.4152	40081	0.76395	1.55692	512.045	512.809	13.2071	14.7641	0.136979	1023.58	-0.0039409	0	1.26627	tr	Triticum aestivum	A0A3B5Y5Y3	TMF_TATA_bd domain-containing protein	AAALPGLKAE	Guanidinyl [N-term A K8]	GO:0005794			K20286	TraesCS1A02G391600.1	100	0
Cluster_00156	4	6	3084.49	515.088	14.7075	40676	0.610393	1.91515	515.041	515.651	13.6497	15.5648	0.292156	2571.14	0.00395635	0	1.32803	tr	Triticum aestivum	A0A3B6QHZ5	Protein kinase domain-containing protein	MSTTPFPFPTDNAPPSFGDDFNK	Guanidinyl [K23]	GO:0000122; GO:0001102; GO:0004674; GO:0005524; GO:0005634; GO:0005667; GO:0016021; GO:0045944				TraesCS6D02G280700.1	100	0
Cluster_00157	4	6	3112.4	519.74	27.8224	41630	0.549375	0.442473	519.709	520.259	27.6114	28.0539	0.161747	3113.38	0.00452612	8	1.38047	tr	Triticum aestivum	A0A3B6AX71	PMD domain-containing protein	IVECGEDITLMEKDNEGEHENVPQTVE	Carbamidomethyl [C4]					TraesCS2A02G256800.1	100	0
Cluster_00158	5	6	3116.46	520.418	17.4085	41746	0.752167	0.775665	520.381	521.133	17.0376	17.8133	0.121266	3116.47	-0.0075245	5	1.37822	tr	Triticum aestivum	A0A3B6KGA1	TsaA-like domain-containing protein	LEQVDGALAVESIHFSEHFISSLSNCW	Carbamidomethyl [C26] Guanidinyl [N-term L]	GO:0000978; GO:0000981; GO:0006357			K22900	TraesCS5A02G219900.1	100	0
Cluster_00159	4	6	3116.21	520.375	13.5572	41777	0.569255	1.15725	520.503	521.072	12.6592	13.8164	0.209748
Cluster_00160	5	6	3126.5	522.091	10.0266	42113	0.796919	1.68435	522.152	522.949	9.02133	10.7057	0.167476
Cluster_00161	4	6	3126.51	522.092	10.3261	42064	0.623073	1.49741	522.152	522.775	9.79857	11.296	0.289394
Cluster_00162	4	6	3133.74	523.297	39.0036	42391	0.594604	1.16294	523.44	524.035	38.634	39.797	0.0716453	3133.72	0.0196727	9	1.17724	tr	Triticum aestivum	A0A3B6HMH8	Uncharacterized protein	GLAFFPAFYYLKKVAKVDVPSFIPYGL	Guanidinyl [N-term G K16]	GO:0016021				TraesCS4A02G022100.1.cds1	100	1.01e-154
Cluster_00163	4	6	3134.57	523.436	15.4142	42429	0.605073	1.40673	523.563	524.168	14.1874	15.5942	0.182641
Cluster_00164	4	6	3140.18	524.371	12.5394	42575	0.55524	1.18313	524.497	525.052	11.7584	12.9415	0.164396
Cluster_00165	4	6	3140.43	524.413	12.4233	42582	0.617024	1.3647	524.517	525.134	12.0717	13.4364	0.127552	1047.56	-0.000400731	1	1.01102	tr	Triticum aestivum	A0A1D5UIR2	Uncharacterized protein	EASKSKAAKE		GO:0046872				TraesCS2D02G589800.1	100	0
Cluster_00166	6	6	3150.71	526.125	26.3879	42906	0.929702	2.57895	526.054	526.984	24.9626	27.5416	0.263999	1576.84	-0.0118227	2	1.96886	tr	Triticum aestivum	A0A3B6JQF4	Uncharacterized protein	GSYSNALKKDLQK	Guanidinyl [N-term G K9 K13]					TraesCS4D02G358400.1	100	0
Cluster_00167	4	6	3152.44	526.415	17.0925	42990	0.609017	1.65998	526.52	527.129	16.6726	18.3326	0.20175
Cluster_00168	4	6	3157.72	527.295	20.3722	43146	0.600229	2.27096	527.418	528.018	19.2741	21.545	0.243954	1053.61	0.0028309	2	1.16204	tr	Triticum aestivum	A0A1D5UMD5	Uncharacterized protein	LARAHVLQF						TraesCS2D02G290600.2	100	0
Cluster_00169	8	6	3161.77	527.969	21.171	43272	1.27748	1.37866	527.894	529.172	19.9684	21.3471	0.151284	3161.76	0.0119565	2	2.65857	tr	Triticum aestivum	A0A3B6LV31	rRNA N-glycosidase	ALLKTDAKPPPGKAPAKFTPIEKMGVRTAE		GO:0006952; GO:0017148; GO:0030598; GO:0090729				TraesCS5B02G488600.1	100	0
Cluster_00170	5	6	3161.75	527.965	21.4841	43298	0.736598	2.24385	527.894	528.631	20.2077	22.4515	0.221928	2109.03	0.011347	1	1.95208	tr	Triticum aestivum	A0A2X0SD57	Uncharacterized protein	LEPNHPCQTSYLKLSVSH	Carbamidomethyl [C7]
Cluster_00171	4	6	3171.42	529.578	16.0559	43583	0.707429	1.78015	529.463	530.171	15.6229	17.4031	0.269529
Cluster_00172	4	6	3188.71	532.459	21.4014	44134	0.693739	0.942075	532.499	533.193	20.9044	21.8465	0.233821	2126.13	-0.0153932	5	2.66946	tr	Triticum aestivum	A0A1D6RH05	CULLIN_2 domain-containing protein	LFNGSTKLSYSEIVTQLNL		GO:0004842; GO:0006511; GO:0016567; GO:0031461; GO:0031625	GO:0000794	GO:0000794	K03347	TraesCS1D02G098400.2	100	0
Cluster_00173	4	6	3195.45	533.582	9.09691	44358	0.570043	1.07885	533.54	534.11	9.07605	10.1549	0.182172	1598.75	-0.0111007	3	2.15446	tr	Triticum aestivum	A0A3B6EP48	Uncharacterized protein	LVDSKHTSGFDFY	Guanidinyl [N-term L K5]					TraesCS3A02G457300.1	100	0
Cluster_00174	4	6	3206.83	535.48	22.705	44643	0.659643	2.6095	535.391	536.051	21.6141	24.2236	0.115514	1603.95	0.00441612	1	1.43959	tr	Triticum aestivum	A0A3B6SRP7	Uncharacterized protein	GSKKSLSVIAVRIY	Guanidinyl [N-term G K3]					TraesCS7B02G390700.1.cds1	100	0
Cluster_00175	4	6	3212.75	536.466	28.2857	44946	0.592279	1.30205	536.423	537.015	27.9906	29.2926	0.227737	3214.74	-0.00615289	2	1.90352	tr	Triticum aestivum	A0A3B5XWE6	Alliinase_C domain-containing protein	LVTGHAGARLGWALVKDRDVAKKMVYFVD		GO:0016846			K16903	TraesCS1A02G113600.1	100	0
Cluster_00176	7	6	3216.52	537.094	16.9828	45015	1.11553	1.19981	537.026	538.141	16.3474	17.5472	0.149982	5365.12	0.0314227	9	2.18422	tr	Triticum aestivum	A0A3B6U757	Uncharacterized protein	AKAKEEKAKPEVKAKVKKAKAKEAKPEVEAKAKEAKAKEAKAKEAKPE	Guanidinyl [K2 K33 K41 K46]					TraesCSU02G147500.1	100	6.74e-111
Cluster_00177	5	6	3221.55	537.932	13.7645	45223	0.790431	0.68195	537.878	538.668	13.4776	14.1595	0.196334	1611.75	0.0113308	3	1.0446	tr	Triticum aestivum	A0A3B6LRW8	ANK_REP_REGION domain-containing protein	MVSHLIDLAESEGPD		GO:0016020; GO:0016021				TraesCS5B02G352400.1	100	0
Cluster_00178	4	6	3223.46	538.251	17.6142	45266	0.610996	1.24648	538.377	538.988	16.7012	17.9477	0.20373	3223.44	0.0221741	1	1.69869	tr	Triticum aestivum	A0A3B6JP45	BAG domain-containing protein	KFKSHCCGCPNHVCHGDGGQKSNVKIE	Carbamidomethyl [C6 C7 C9 C14] Guanidinyl [K3 K25]	GO:0051087				TraesCS4D02G357900.3	100	0
Cluster_00179	4	6	3224.03	538.346	12.7911	45319	0.598943	0.902443	538.443	539.042	12.0212	12.9236	0.224711
Cluster_00180	4	6	3236.65	540.449	14.3523	45704	0.645165	1.01706	540.34	540.985	13.4364	14.4535	0.235959	1618.77	0.00722881	1	1.97511	tr	Triticum aestivum	A0A3B6NJX1	BTB domain-containing protein	SRSGVIKMYDVSYD		GO:0005737; GO:0030162; GO:0031625; GO:0043161			K10523	TraesCS6A02G045900.1	100	0
Cluster_00181	6	6	3238.6	540.775	25.1661	45721	0.936871	1.7584	540.727	541.664	24.684	26.4424	0.167629	1620.8	-0.0038297	0	3.67564	tr	Triticum aestivum	A0A1D5UKZ4	40S ribosomal protein S8	QWYLTHYGVEIGR		GO:0000462; GO:0003735; GO:0006412; GO:0022627	GO:0016020	GO:0016020	K02995	TraesCS2D02G275100.1	100	3.69e-166
Cluster_00182	4	6	3242.53	541.429	12.6396	45843	0.560714	1.49013	541.395	541.955	12.0812	13.5713	0.281623
Cluster_00183	4	6	3260.43	544.412	15.7132	46354	0.576149	1.20379	544.522	545.099	14.9122	16.116	0.253683
Cluster_00184	4	6	3263.56	544.935	22.9313	46459	0.586648	0.976857	544.893	545.48	22.5097	23.4866	0.133191	3263.57	-0.014312	6	2.15968	tr	Triticum aestivum	A0A2X0S566	Uncharacterized protein	VDDYELDASSSMGSIFDTLAAKLLAAADKY	Guanidinyl [N-term V K22]
Cluster_00185	5	6	3268.74	545.797	24.9078	46664	0.808876	1.60002	545.698	546.506	24.2236	25.8236	0.297161
Cluster_00186	4	6	3276.94	547.165	20.4395	46875	0.708879	1.19642	547.155	547.863	20.1506	21.3471	0.250504	1092.55	-0.00512669	0	2.20843	tr	Triticum aestivum	W5FPA7	S4 RNA-binding domain-containing protein	YGLLAEGQDK		GO:0003735; GO:0006412; GO:0009507; GO:0015935; GO:0019843; GO:0022627; GO:0045903	GO:0005829	GO:0005829	K02997	TraesCS5D02G121600.1	98.551	2.25e-43
Cluster_00187	4	6	3284.78	548.471	25.5431	47138	0.615395	2.20531	548.412	549.027	24.5377	26.743	0.0873344	1642.94	-0.00543962	0	3.03859	sp	Triticum aestivum	Q03033	Elongation factor 1-alpha	VYKIGGIGTVPVGRVE		GO:0003746; GO:0003924; GO:0005525; GO:0005737; GO:0006412; GO:0006414	GO:0090377	GO:0090377	K03231	TraesCS4D02G197200.1	100	0
Cluster_00188	4	6	3291.47	549.585	16.2617	47366	0.728247	1.50751	549.688	550.416	15.1651	16.6726	0.258747	1646.79	0.00486804	3	1.79311	tr	Triticum aestivum	A0A3B6KHL2	PPM-type phosphatase domain-containing protein	DAVSIREAFTAPAEE	Guanidinyl [N-term D]	GO:0005634; GO:0005829; GO:0046872; GO:0106306; GO:0106307			K14497	TraesCS5A02G183600.1.cds1	100	0
Cluster_00189	4	6	3296.52	550.428	20.2941	47489	0.652412	1.50489	550.516	551.168	19.8422	21.3471	0.182049	3297.76	-0.0222841	6	2.48794	tr	Triticum aestivum	A0A3B6B0E4	DUF2040 domain-containing protein	ADILRQSSKKRALEKVEELQKKAMEED	Guanidinyl [N-term A K10 K22]				K13206	TraesCS2A02G308700.1	100	0
Cluster_00190	4	6	3298.61	550.775	23.6351	47520	0.708093	2.37912	550.693	551.401	22.4515	24.8306	0.230124	1099.54	-0.00330866	0	2.4299	tr	Triticum aestivum	W5AUH7	S10_plectin domain-containing protein	ICKYLFQE	Carbamidomethyl [C2]	GO:0000028; GO:0003723; GO:0003735; GO:0022627	GO:0005829	GO:0005829	K02947	TraesCS2A02G302600.1	100	1.54e-133
Cluster_00191	6	6	3306.66	552.117	17.0588	47715	0.92204	1.18689	552.077	552.999	16.3098	17.4966	0.286814
Cluster_00192	5	6	3308.55	552.433	13.3834	47784	0.767003	0.684397	552.388	553.155	13.1572	13.8416	0.198292
Cluster_00193	4	6	3308.3	552.39	19.3304	47790	0.622599	1.42688	552.521	553.143	18.1238	19.5507	0.285158	2206.16	0.015762	1	1.52333	tr	Triticum aestivum	A0A3B6EL83	Uncharacterized protein	NVDLGIFNKNHNVLPRISD	Guanidinyl [N-term N]					TraesCS3A02G360200.1	100	0
Cluster_00194	5	6	3320.59	554.439	15.6417	48104	0.771182	2.0114	554.392	555.163	14.868	16.8794	0.215179	1107.6	-0.009024	1	0.967124	tr	Triticum aestivum	A0A077S3Y9	Uncharacterized protein	RFEMSRKL	Guanidinyl [K7]	GO:0005524; GO:0006952; GO:0043531				TraesCS3B02G497800.1	100	0
Cluster_00195	4	6	3321.69	554.622	21.1127	48159	0.570141	2.35056	554.582	555.152	19.9684	22.319	0.0665042	1107.52	-0.00869845	1	1.16148	tr	Triticum aestivum	A0A3B6C721	Protein kinase domain-containing protein	EKGESSQSSK	Guanidinyl [K2]	GO:0004674; GO:0005524; GO:0005634; GO:0005737; GO:0005886; GO:0006468				TraesCS2B02G309900.1	100	0
Cluster_00196	4	6	3327.63	555.612	21.0828	48288	0.68011	1.92051	555.477	556.157	20.1506	22.0711	0.11436
Cluster_00197	4	6	3327.5	555.591	17.31	48304	0.601788	0.963755	555.544	556.146	16.8495	17.8133	0.0622759
Cluster_00198	4	6	3332	556.34	27.0281	48435	0.597517	0.518103	556.461	557.059	26.743	27.2611	0.248327
Cluster_00199	4	6	3334.46	556.75	15.4215	48530	0.764652	1.33629	556.654	557.419	14.4236	15.7599	0.284762	2779.46	-0.0216389	3	2.24337	tr	Triticum aestivum	A0A3B6HSW1	FAD-binding PCMH-type domain-containing protein	PDDLFVKLEMEPKVDDGGKRRPL	Guanidinyl [N-term P K7 K13]	GO:0016491; GO:0071949				TraesCS4A02G081300.1.cds1	100	0
Cluster_00200	5	6	3341.52	557.927	17.6066	48714	0.824027	1.37759	558.05	558.874	17.1576	18.5352	0.270565	1113.55	-0.00321165	4	1.55918	tr	Triticum aestivum	A0A3B6SD22	Lipase_GDSL domain-containing protein	LLGASSCFFL	Carbamidomethyl [C7]	GO:0016788				TraesCS7B02G011500.1.cds1	100	0
Cluster_00201	4	6	3343.5	558.257	12.1453	48816	0.587057	1.83193	558.219	558.806	11.3253	13.1572	0.118145
Cluster_00202	4	6	3344.91	558.492	22.6724	48839	0.564804	2.04469	558.444	559.009	21.8465	23.8912	0.202639	1115.61	-0.00183548	2	2.25668	tr	Triticum aestivum	A0A3B5XTS9	Uncharacterized protein	LRQSQQPFL						TraesCS1A02G033501.1.cds1	100	2.33e-81
Cluster_00203	5	6	3369.8	562.641	29.7682	49487	0.82663	1.02531	562.575	563.401	29.2926	30.3179	0.180412
Cluster_00204	4	6	3369.81	562.643	15.5442	49507	0.574551	1.64826	562.598	563.172	15.0529	16.7012	0.245617
Cluster_00205	8	6	3372.62	563.111	16.3686	49560	1.38376	1.07875	563.034	564.418	15.8646	16.9433	0.17947	3372.63	-0.00742784	1	1.85179	tr	Triticum aestivum	A0A3B6NVS3	Uncharacterized protein	SKDAVEYFALSDLWEHYAESSAYGLAVPVR						TraesCS6A02G412300.1	100	0
Cluster_00206	4	6	3377.63	563.946	17.1819	49753	0.627379	1.04156	563.859	564.487	16.7286	17.7701	0.213303	3376.63	0.00502541	4	2.31179	tr	Triticum aestivum	A0A3B6B5I8	XH domain-containing protein	RHRTAASDPWDDDQDMPPQKAPPGIHRAK	Guanidinyl [K20 K29]					TraesCS2A02G494600.1	100	0
Cluster_00207	4	6	3377.72	563.961	30.3201	49772	0.593528	1.07304	563.916	564.51	29.8356	30.9087	0.237899	3377.71	-0.00702473	5	3.23935	tr	Triticum aestivum	A0A3B5XVD9	Uncharacterized protein	LKSKDASDGSEKALVDELQALEEHLKAHGPY		GO:0010731; GO:0033355; GO:0045174			K21888	TraesCS1A02G045700.1	100	0
Cluster_00208	5	6	3379.57	564.269	17.7661	49793	0.837145	1.31694	564.166	565.003	16.7012	18.0181	0.107446	1689.78	-0.00387238	1	2.53926	tr	Triticum aestivum	A0A077RRB7	Uncharacterized protein	NGSDEEVDVGTFGIPL	Guanidinyl [N-term N]					TraesCS3D02G002400.1	92.023	0
Cluster_00209	4	6	3380.68	564.453	21.334	49838	0.59712	1.12436	564.578	565.176	20.6606	21.7849	0.245133
Cluster_00210	4	6	3387.58	565.604	24.2038	50043	0.597191	2.19752	565.566	566.164	23.1983	25.3959	0.237959
Cluster_00211	4	6	3404.59	568.44	16.3674	50540	0.605861	1.62184	568.395	569.001	15.6903	17.3121	0.178548
Cluster_00212	4	6	3405.08	568.521	14.8947	50539	0.72334	1.44289	568.465	569.188	14.2474	15.6903	0.25151
Cluster_00213	5	6	3409.57	569.269	14.7342	50688	0.799338	1.5676	569.363	570.162	13.6497	15.2173	0.249059	3413.66	-0.0113418	5	2.20383	tr	Triticum aestivum	A0A3B6NRU4	mRNA cap guanine-N7 methyltransferase	GNSVYCITFGEEYTEKKFPASRPFGIKY	Carbamidomethyl [C6] Guanidinyl [K16 K17 K27]	GO:0003723; GO:0004482; GO:0005634			K00565	TraesCS6A02G293300.1	100	0
Cluster_00214	4	6	3410.66	569.451	20.6462	50728	0.605529	2.14877	569.545	570.151	19.0815	21.2303	0.252023	2273.98	0.0118126	1	3.4621	tr	Triticum aestivum	A0A3B6IQY2	Uncharacterized protein	ERWEEEGEGEWRPEEEAK						TraesCS4B02G169700.1	100	0
Cluster_00215	5	6	3416.59	570.44	17.1852	50925	0.76161	1.88767	570.395	571.156	16.2743	18.162	0.265539
Cluster_00216	4	6	3423.05	571.516	24.4861	51081	0.630711	0.883585	571.585	572.215	24.1558	25.0394	0.230278
Cluster_00217	5	6	3428.66	572.45	22.1134	51254	0.810429	2.20431	572.391	573.202	20.7792	22.9835	0.233862	2287.23	0.00343668	1	2.7302	tr	Triticum aestivum	A0A1D6D1Q3	Pyrophosphate--fructose 6-phosphate 1-phosphotransferase subunit beta	TIQEQLLLERDPHGNVQVAK		GO:0003872; GO:0005524; GO:0005829; GO:0006002; GO:0008443; GO:0009749; GO:0015979; GO:0046872; GO:0047334	GO:0005618	GO:0005618	K00895	TraesCS7D02G200800.1	100	0
Cluster_00218	4	6	3429.63	572.612	16.5147	51263	0.634208	1.08299	572.532	573.166	15.8929	16.9759	0.198745	1143.55	0.0100772	0	1.84191	tr	Triticum aestivum	A0A067YNJ5	Actin	HTGVMVGMGQK		GO:0005524; GO:0005856	GO:0005618	GO:0005618	K10355	TraesCS1B02G201400.1	99.735	0
Cluster_00219	7	6	3430.64	572.781	19.0419	51267	1.17535	1.44089	572.708	573.884	18.4854	19.9263	0.288537	1143.61	0.00690373	0	3.83258	tr	Triticum aestivum	A0A3B6DIS9	Uncharacterized protein	VAETAQVLGEK						TraesCS2D02G425400.1	100	0
Cluster_00220	4	6	3446.66	575.451	23.1897	51673	0.579177	1.78622	575.58	576.159	22.1865	23.9727	0.165146
Cluster_00221	5	6	3452.72	576.461	26.8931	51827	0.793839	0.599225	576.395	577.189	26.5973	27.1966	0.0325882
Cluster_00222	4	6	3466.74	578.797	27.179	52238	0.655404	1.47841	578.746	579.401	26.133	27.6114	0.124458	3467.78	-0.031459	2	2.3039	tr	Triticum aestivum	A0A1D5URX0	Protein kinase domain-containing protein	LVSYHEIVRATENFNMDNLLGVGSFGKVFK	Guanidinyl [N-term L K27]	GO:0004674; GO:0005524; GO:0005886; GO:0016021; GO:0046777				TraesCS2D02G590600.1	100	0
Cluster_00223	7	6	3483.85	581.649	24.893	52665	1.17726	1.67153	581.531	582.708	24.4615	26.133	0.203532	1161.55	0.00203216	1	2.09136	tr	Triticum aestivum	A0A3B6IUY7	Uncharacterized protein	SPNVPAMYEL	Guanidinyl [N-term S]					TraesCS4B02G330200.1	100	0
Cluster_00224	4	6	3484.81	581.809	22.6256	52695	0.696637	2.15048	581.711	582.407	21.4181	23.5686	0.182128	3486.86	-0.0300401	7	2.43748	tr	Triticum aestivum	A0A1D5UZ25	PUA domain-containing protein	KKKKKKKDKGEPGSAVSEAVKEEKSSLSDEE	Guanidinyl [K1 K24]
Cluster_00225	4	6	3485.81	581.976	15.2122	52726	0.649359	1.31752	582.191	582.84	15.1231	16.4407	0.217775
Cluster_00226	4	6	3488.29	582.388	26.9587	52847	0.637817	1.35122	582.492	583.129	25.9756	27.3268	0.279648	2908.46	-0.0285788	3	1.04489	tr	Triticum aestivum	A0A3B6QL60	Uncharacterized protein	LLPAELNGKGDQAVNSKSDRSEPNVDR		GO:0006357; GO:0016538			K23966	TraesCS6D02G310800.2	100	0
Cluster_00227	4	6	3488.57	582.436	17.9889	52784	0.589753	1.65998	582.564	583.154	16.6726	18.3326	0.163678
Cluster_00228	5	6	3503.7	584.957	26.9998	53241	0.806944	0.866822	584.896	585.703	26.5206	27.3875	0.240052	1752.94	0.00751875	4	1.71081	tr	Triticum aestivum	A0A3B6KAR9	Uncharacterized protein	ELLPKDGLPCSLEKL	Carbamidomethyl [C10] Guanidinyl [K5]					TraesCS5A02G023300.1.cds1	100	0
Cluster_00229	4	6	3510.82	586.145	25.3039	53403	0.692496	1.63468	586.164	586.857	24.9626	26.5973	0.294907	3513.58	0.00276752	2	2.17283	tr	Triticum aestivum	A0A3B6SK28	Receptor-like serine/threonine-protein kinase	DCRCEAFAYKKGGPGFCYTKASLWNGRSAD	Carbamidomethyl [C2 C4 C17] Guanidinyl [K11]	GO:0005524; GO:0016021; GO:0048544; GO:0106310; GO:0106311				TraesCS7B02G290400.1.cds1	100	0
Cluster_00230	4	6	3511.95	586.333	20.363	53454	0.570577	1.64566	586.456	587.026	19.9684	21.6141	0.252231
Cluster_00231	6	6	3533.03	589.846	28.736	54001	0.969689	1.61603	589.749	590.719	27.5416	29.1576	0.259002	1766.99	0.0161609	1	2.26981	tr	Triticum aestivum	A0A077RXJ6	PlsC domain-containing protein	DKVTERIGQRLQQL	Guanidinyl [N-term D K2]	GO:0006644; GO:0016746			K13511	TraesCS3B02G485800.1	98.819	0
Cluster_00232	4	6	3554.78	593.471	11.6752	54675	0.606398	0.820695	593.578	594.184	11.251	12.0717	0.274387
Cluster_00233	4	6	3556.45	593.749	12.1598	54728	0.569537	2.70284	593.701	594.271	10.6776	13.3805	0.222688
Cluster_00234	4	6	3557.79	593.972	12.0676	54801	0.644774	1.93829	594.221	594.866	11.366	13.3043	0.140164
Cluster_00235	5	6	3564.67	595.118	13.6762	54970	0.870305	1.51642	595.176	596.047	13.1854	14.7018	0.187056	3567.69	-0.00910639	4	2.65293	tr	Triticum aestivum	A0A3B6SKE7	F-box domain-containing protein	DDQKCVNIKEIGDYALFIGSSTTSCLSVKDY	Carbamidomethyl [C5 C25] Guanidinyl [K9]					TraesCS7B02G301800.1.cds1	100	0
Cluster_00236	4	6	3575.8	596.974	21.2824	55294	0.611495	1.65897	597.094	597.705	20.5965	22.2555	0.296959	1187.57	-0.00207663	1	1.19372	tr	Triticum aestivum	A0A3B6LT23	Uncharacterized protein	GEDGRAEWLR		GO:0005634; GO:0005737; GO:0016567; GO:0019941; GO:0031386; GO:0031625			K08770	TraesCS5B02G387000.1	100	0
Cluster_00237	4	6	3582.7	598.123	21.1003	55509	0.586292	1.47629	598.43	599.016	20.8427	22.319	0.262747
Cluster_00238	4	6	3590.75	599.466	24.9493	55725	0.606652	1.83721	599.417	600.024	24.4615	26.2987	0.138015	1197.58	-0.00327791	1	1.69889	tr	Triticum aestivum	A0A3B6TV66	Uncharacterized protein	RSEDFLFER						TraesCS7D02G378800.1	100	0
Cluster_00239	4	6	3590.85	599.482	18.4081	55709	0.591284	1.91695	599.583	600.174	17.2611	19.1781	0.0633412	1197.53	-0.00390586	2	0.743563	tr	Triticum aestivum	A0A3B5XTY4	Poly [ADP-ribose] polymerase	SGRSSCKSCK	Carbamidomethyl [C6 C9] Guanidinyl [N-term S]	GO:0003677; GO:0003950; GO:0005730; GO:0006302; GO:0008270; GO:0051287; GO:0070212; GO:1990404			K24070	TraesCS1A02G038400.1	100	0
Cluster_00240	4	6	3600.44	601.08	14.6847	55977	0.618622	1.1395	601.031	601.65	13.8895	15.029	0.263406	2999.34	0.0226303	2	1.51838	tr	Triticum aestivum	A0A3B5YZL4	AA_TRNA_LIGASE_II domain-containing protein	ALERVYGCKLCIGPCTTSGEGFYYD	Carbamidomethyl [C8 C11 C15] Guanidinyl [N-term A K9]	GO:0004829; GO:0005524; GO:0005739; GO:0006435; GO:0009507			K01868	TraesCS1B02G248400.1	100	0
Cluster_00241	4	6	3603.22	601.543	23.3897	56096	0.543168	1.25076	601.675	602.218	23.1251	24.3758	0.177845
Cluster_00242	4	6	3609.74	602.631	19.2417	56243	0.607733	1.44283	602.572	603.18	18.8795	20.3223	0.263677	3008.62	0.01157	2	1.68582	tr	Triticum aestivum	A0A1D5ZL98	rRNA N-glycosidase	NKLRNPGHSSHNRPVLPPIEPNVPPSR		GO:0006952; GO:0017148; GO:0030598; GO:0090729				TraesCSU02G183400.1.cds1	100	0
Cluster_00243	4	6	3630.76	606.135	25.9038	56831	0.689612	1.61309	606.003	606.692	25.648	27.2611	0.166616	3630.78	0.012471	4	1.28355	tr	Triticum aestivum	B7U6L4	Globulin 3	LRRQASEGDQGHHWPLPPFRGDSRDTFNLLE						TraesCS4A02G296000.1	99.15	0
Cluster_00244	4	6	3656.71	610.458	12.5645	57646	0.593802	1.17612	610.416	611.01	12.4513	13.6275	0.0888769
Cluster_00245	4	6	3656.62	610.444	18.1588	57609	0.594009	2.57101	610.558	611.152	16.7895	19.3606	0.224477
Cluster_00246	5	6	3664.77	611.803	19.5219	57952	0.893833	1.25761	611.695	612.589	19.1781	20.4357	0.192059	1222.6	2.64248e-06	0	3.05096	sp	Triticum aestivum	P08819	Serine carboxypeptidase 2	TAHDSYAFLAK		GO:0004185; GO:0005773			K16297	TraesCS1B02G104500.1	97.052	0
Cluster_00247	4	6	3664.36	611.734	15.2671	57908	0.712385	1.48348	611.734	612.446	14.6723	16.1558	0.176641	1222.53	0.00549907	2	1.06857	tr	Triticum aestivum	A0A3B6PDN6	Uncharacterized protein	AGSVDEQSTKSD						TraesCS6B02G037000.2	100	0
Cluster_00248	4	6	3673.77	613.302	24.6233	58192	0.637255	1.16216	613.432	614.07	24.1558	25.318	0.153561	3673.79	0.00937358	3	2.27722	tr	Triticum aestivum	A0A3B5Y766	PRONE domain-containing protein	RKSGKASSTPSSPLSSVSSEDVALDPGSPTMEPSSK	Guanidinyl [N-term R K5]	GO:0005085				TraesCS1A02G392100.1	100	0
Cluster_00249	4	6	3685.65	615.283	19.1659	58498	0.679734	0.628868	615.504	616.184	18.8243	19.4532	0.0524351
Cluster_00250	4	6	3693.49	616.589	18.8178	58689	0.511043	0.969705	616.589	617.1	18.581	19.5507	0.27388	3078.5	0.0142774	2	2.41304	tr	Triticum aestivum	A0A3B5ZSD1	Uncharacterized protein	AVASPALSDLGQRLCRHCGTAETPQWR	Carbamidomethyl [C15 C18] Guanidinyl [N-term A]	GO:0005634; GO:0006355; GO:0008270; GO:0030154; GO:0043565			K09184	TraesCS1D02G143500.1	100	0
Cluster_00251	4	6	3699.91	617.66	23.5582	58866	0.722864	2.00994	617.717	618.44	22.4515	24.4615	0.254599	2465.24	-0.00801864	4	1.71818	tr	Triticum aestivum	A0A3B5Z0H1	Protein kinase domain-containing protein	TGKDPLWSPSRDGYVGHLPRW	Guanidinyl [N-term T]	GO:0004672; GO:0005524; GO:0016021				TraesCS1B02G311700.1	100	0
Cluster_00252	4	6	3718.79	620.805	15.2169	59314	0.728056	0.82225	620.669	621.397	14.868	15.6903	0.145776
Cluster_00253	5	6	3722.81	621.476	17.7654	59483	0.729405	2.37328	621.437	622.166	16.6173	18.9906	0.282512
Cluster_00254	4	6	3722.11	621.359	18.531	59419	0.62329	1.97033	621.477	622.1	17.7701	19.7405	0.098405	1241.54	0.0115318	1	0.891912	tr	Triticum aestivum	A0A3B6HSX9	RRM domain-containing protein	ESEEYNKDTK		GO:0000398; GO:0003723; GO:0005737; GO:0016607				TraesCS4A02G176000.13	100	0
Cluster_00255	4	6	3747.75	625.633	19.1743	60130	0.618446	2.30363	625.552	626.17	18.0804	20.384	0.238255
Cluster_00256	4	6	3751.66	626.284	19.678	60233	0.588517	2.24407	626.451	627.04	18.5352	20.7792	0.172379
Cluster_00257	4	6	3758.9	627.49	26.0714	60393	0.537273	2.85758	627.443	627.98	24.684	27.5416	0.102618	1879.04	-0.0122906	0	1.50771	tr	Triticum aestivum	A0A3B6KC05	Uncharacterized protein	KSAAGRAARAHIKAMKE	Guanidinyl [N-term K K13]					TraesCS5A02G103400.1	100	6.78e-48
Cluster_00258	4	6	3775.74	630.297	14.2239	60902	0.596129	0.586145	630.424	631.02	13.9817	14.5679	0.0291033	3775.75	-0.0175261	4	2.10296	tr	Triticum aestivum	A0A3B6KL99	Uncharacterized protein	GTTKDFQISAGTQDGQVFGDSQYKYMGIEVHLGD	Guanidinyl [K4 K24]	GO:0016021			K14314	TraesCS5A02G370100.1	100	0
Cluster_00259	4	6	3782.95	631.499	20.3474	61121	0.611399	1.79327	631.604	632.215	19.2241	21.0174	0.287074	1261.58	0.00329564	0	1.85778	tr	Triticum aestivum	A0A3B5XT71	Uncharacterized protein	MGRAPCCQKL	Carbamidomethyl [C6 C7] Guanidinyl [N-term M]				K09422	TraesCS1A02G021500.1	100	0
Cluster_00260	5	6	3785.75	631.965	30.8258	61194	0.788749	0.852927	631.903	632.691	30.2501	31.103	0.100837	3785.76	0.000137549	3	3.16683	tr	Triticum aestivum	A0A096UTL2	Glyceraldehyde-3-phosphate dehydrogenase	LVAVNDPFITTDYMTYMFKYDTVHGQWKHHE		GO:0006006; GO:0016620; GO:0050661; GO:0051287	GO:0009408	GO:0009408	K00134	TraesCS6A02G213700.1	100	0
Cluster_00261	4	6	3788.77	632.469	17.011	61245	0.612799	0.953312	632.569	633.182	16.6426	17.5959	0.28589
Cluster_00262	4	6	3798.78	634.137	14.0335	61525	0.615498	1.03846	634.424	635.039	13.6967	14.7352	0.119224	1267.55	0.0112013	0	0.777421	tr	Triticum aestivum	A0A3B6ETF7	Uncharacterized protein	WDIFMEEEK	Guanidinyl [K9]					TraesCS3A02G454100.1.cds1	100	2.35e-166
Cluster_00263	4	6	3807.43	635.58	17.8713	61693	0.67199	1.71652	635.518	636.19	16.8186	18.5352	0.233285	3173.51	-0.0199006	5	2.08862	tr	Triticum aestivum	A0A3B6UC79	Uncharacterized protein	LRAGMHTERSNSAELDTATVYRFCSFL	Carbamidomethyl [C24] Guanidinyl [N-term L]	GO:0040029				TraesCSU02G180900.1	100	0
Cluster_00264	4	6	3822.12	638.028	32.9223	62095	0.607113	0.837173	638.144	638.751	32.5426	33.3798	0.248575	3823.09	0.0361171	7	2.35105	tr	Triticum aestivum	A0A3B6D6B9	Uncharacterized protein	TVPAVLGGARGNLWGPVATVAFGYVLEVACAGAIVALAL	Carbamidomethyl [C30]	GO:0016021				TraesCS2D02G089300.1	100	0
Cluster_00265	4	6	3834.62	640.111	13.5173	62395	0.641937	0.885302	640.051	640.693	13.4198	14.3051	0.0925153
Cluster_00266	4	6	3842.69	641.455	18.9485	62649	0.661701	2.02305	641.538	642.2	17.7701	19.7932	0.134355
Cluster_00267	4	6	3842.92	641.493	27.3695	62694	0.634312	2.57109	641.565	642.2	25.5663	28.1374	0.170476
Cluster_00268	5	6	3850.77	642.802	12.979	62940	0.76745	1.99107	642.747	643.515	12.1018	14.0929	0.107185
Cluster_00269	4	6	3854.78	643.47	27.3737	63086	0.641392	1.84073	643.571	644.212	26.8196	28.6603	0.156605	1285.64	0.00959737	1	1.34728	tr	Triticum aestivum	A0A3B6I4Q4	Protein kinase domain-containing protein	ADIDNILERW	Guanidinyl [N-term A]	GO:0004672; GO:0005524; GO:0043531			K04733	TraesCS4A02G389500.1	100	0
Cluster_00270	4	6	3862.73	644.795	17.7722	63273	0.882782	1.54056	644.604	645.487	16.5398	18.0804	0.170298	1931.94	0.0152748	1	1.24073	tr	Triticum aestivum	A0A3B6HVT4	Uncharacterized protein	RPEEEAKGGGGSGGTGKGLF	Guanidinyl [K7]					TraesCS4A02G135500.1	100	0
Cluster_00271	5	6	3872.76	646.467	21.7374	63597	0.745717	0.646563	646.442	647.187	21.4827	22.1293	0.0364788
Cluster_00272	4	6	3884.88	648.488	16.2683	63916	0.565504	1.61921	648.598	649.163	15.2915	16.9107	0.114712	1943.95	-0.00267791	2	2.4061	tr	Triticum aestivum	A0A1D5ULE9	Tify domain-containing protein	RDGGSVDDGGAEVELSLRL		GO:0005634; GO:0009611; GO:0031347; GO:2000022				TraesCS2D02G251700.1	100	1.74e-116
Cluster_00273	5	6	3918.84	654.147	20.4395	64895	0.917089	0.810838	654.186	655.103	19.9684	20.7792	0.20716	3919.86	-0.0289103	3	2.29998	tr	Triticum aestivum	A0A3B6TM43	Exocyst subunit Exo70 family protein	KLQQHQDPPESEAKFPKQETNGWEHPYLCSPSK	Carbamidomethyl [C29]	GO:0000145; GO:0006887; GO:0015031			K07195	TraesCS7D02G340600.1	100	0
Cluster_00274	7	6	3934.89	656.823	13.1814	65293	1.16751	1.42967	656.712	657.88	12.7889	14.2186	0.220554	3935.89	-0.0160813	6	2.7169	tr	Triticum aestivum	A0A3B6FWR5	Thioredox_DsbH domain-containing protein	DKQGGGYFNTPGEDPSVLLRVKEDYDGAEPSAQSLL	Guanidinyl [N-term D K22]	GO:0005975				TraesCS3B02G498300.1	100	0
Cluster_00275	4	6	3944.88	658.487	23.6395	65583	0.752219	0.87263	658.443	659.195	23.1983	24.071	0.265207	4599.36	0.0142295	3	2.59329	tr	Triticum aestivum	A0A3B5XY18	Malate dehydrogenase	RLGVQVSDVKNAIIWGNHSSSQYPDVNHATVKTPSGEKPVRE		GO:0005975; GO:0006099; GO:0006107; GO:0006108; GO:0006734; GO:0030060	GO:0005829	GO:0005829	K00025	TraesCS1A02G155200.1	100	0
Cluster_00276	4	6	3945.21	658.543	17.9853	65591	0.578595	1.11675	658.501	659.079	17.1132	18.23	0.144535	1315.61	0.010022	0	1.3121	tr	Triticum aestivum	A0A3B6H1B4	Uncharacterized protein	TDIGSNHGSTSAK	Guanidinyl [N-term T]	GO:0003677; GO:0005634				TraesCS3D02G478700.1	100	0
Cluster_00277	4	6	3944.02	658.344	24.8837	65548	0.708866	1.67153	658.501	659.21	24.4615	26.133	0.153611	1973.02	5.91141e-06	3	2.5607	tr	Triticum aestivum	A0A3B6SIB1	Uncharacterized protein	SGPLPADVAAELHDVLTNL	Guanidinyl [N-term S]	GO:0003723; GO:0006397; GO:0006874; GO:0048471				TraesCS7B02G352200.1	100	0
Cluster_00278	4	6	3962.89	661.488	22.6265	66103	0.611948	1.61944	661.59	662.202	22.4515	24.071	0.266131
Cluster_00279	5	6	3968.05	662.349	32.0085	66230	0.86189	1.70722	662.202	663.064	31.5558	33.263	0.125438	3968.96	-0.0115648	5	2.13022	tr	Triticum aestivum	A0A077S2F2	Beta-glucosidase	VYRRKFKAKQGGQVGFVIDCEWAEPKSDKMED	Carbamidomethyl [C20] Guanidinyl [N-term V K5 K9 K26]	GO:0008422; GO:0009536; GO:0030245; GO:0102483; GO:0102726			K01188	TraesCS3B02G430000.2	100	0
Cluster_00280	4	6	3972.89	663.155	31.2744	66358	0.776236	1.81296	663.182	663.958	30.5182	32.3312	0.209078
Cluster_00281	4	6	3980.88	664.488	14.5043	66603	0.601222	1.92305	664.584	665.185	13.4572	15.3803	0.13997
Cluster_00282	4	6	3981.8	664.64	14.7253	66546	0.586548	2.42277	664.584	665.171	13.3609	15.7837	0.0947691
Cluster_00283	4	6	3987.11	665.525	15.6451	66742	0.617137	0.991715	665.479	666.096	15.2415	16.2332	0.296797	1329.63	0.00926444	2	1.28269	tr	Triticum aestivum	A0A3B6LYT2	Uncharacterized protein	KRSEEDGEGPAR		GO:0003723			K14837	TraesCS5B02G556000.1	100	0
Cluster_00284	4	6	3987.74	665.631	15.6511	66741	0.749934	1.9782	665.743	666.493	14.8404	16.8186	0.187603
Cluster_00285	5	6	3996.88	667.154	14.4107	66980	0.753744	0.841235	667.436	668.19	14.0268	14.868	0.273175	3997.9	-0.0194843	5	2.63903	tr	Triticum aestivum	A0A3B6U618	Rx_N domain-containing protein	ENCHQHEFCMKIFVHALYANPKRSDEELSKL	Carbamidomethyl [C3 C9] Guanidinyl [N-term E K11 K22 K30]	GO:0005524				TraesCSU02G103500.1	100	0
Cluster_00286	4	6	3998.12	667.361	10.63	67015	0.590532	1.05917	667.466	668.056	10.6081	11.6673	0.094077
Cluster_00287	4	6	3998.12	667.36	10.7372	66985	0.590532	1.02343	667.466	668.056	10.7155	11.739	0.130794
Cluster_00288	4	6	3998.12	667.36	10.8958	66988	0.575782	1.04799	667.48	668.056	10.8631	11.9111	0.164613	2666.1	-0.0124911	1	1.63389	tr	Triticum aestivum	A0A3B6QAH0	FAD-binding PCMH-type domain-containing protein	LGCGEGGCGACTVMVSCYDQSTKK	Carbamidomethyl [C3 C8 C11 C17] Guanidinyl [K24]	GO:0005506; GO:0009055; GO:0051537; GO:0071949			K00106	TraesCS6D02G078500.3	100	0
Cluster_00289	4	6	3998.13	667.363	11.3221	67051	0.575782	1.10088	667.48	668.056	10.9709	12.0717	0.13545
Cluster_00290	5	6	3999.13	667.528	11.5063	67065	0.724356	1.0135	667.48	668.205	11.4519	12.4654	0.250147
Cluster_00291	5	6	3999.12	667.527	11.755	67052	0.724356	1.20768	667.48	668.205	11.0652	12.2729	0.207244
Cluster_00292	4	6	3997.96	667.334	11.7897	67053	0.606453	1.45352	667.613	668.219	11.1878	12.6414	0.25743
Cluster_00293	4	6	4010.82	669.477	16.2982	67391	0.625073	1.27361	669.566	670.191	16.0385	17.3121	0.217315
Cluster_00294	4	6	4043.97	675.002	15.8968	68151	0.675398	0.46956	674.932	675.607	15.7297	16.1993	0.147736	2697.23	0.0208096	1	2.5625	tr	Triticum aestivum	A0A060AFB6	Defensin	HGAKWTAGYCKIRRCTCQREC	Carbamidomethyl [C10 C15 C17 C21]	GO:0006952				TraesCS5A02G329100.1	100	3.07e-55
Cluster_00295	5	6	4047.85	675.649	13.9721	68235	0.887024	0.684282	675.592	676.479	13.7692	14.4535	0.261872	4047.84	0.0171946	10	2.64946	tr	Triticum aestivum	A0A2X0SNV2	Uncharacterized protein	EESASEEVEVESEEESDSGVASLALATAYVAKSIFNTE	Guanidinyl [K32]
Cluster_00296	4	6	4054.07	676.685	40.6716	68434	0.617643	1.39593	676.63	677.247	39.4553	40.8512	0.188015
Cluster_00297	4	6	4054.05	676.682	38.7168	68480	0.663113	1.20512	676.795	677.458	38.2502	39.4553	0.119581	2702.45	-0.0199148	3	2.36981	tr	Triticum aestivum	A0A3B6AUU6	Uncharacterized protein	RGLEINLEDEKAQRIPAEELAPK	Guanidinyl [K11 K23]	GO:0005634; GO:0042752				TraesCS2A02G197800.1	100	0
Cluster_00298	4	6	4054.07	676.686	39.8553	68462	0.663113	1.34074	676.795	677.458	39.639	40.9798	0.0845877	1351.67	0.00635412	3	1.44305	tr	Triticum aestivum	A0A3B6KQ46	NB-ARC domain-containing protein	ESEYIFNLQPL		GO:0043531				TraesCS5A02G481100.1	100	0
Cluster_00299	4	6	4054.05	676.682	40.0524	68433	0.663113	0.981032	676.795	677.458	39.4208	40.4018	0.272217	2028.02	0.0166671	3	1.38919	tr	Triticum aestivum	A0A3B6EAV5	Glutamine-dependent NAD(+) synthetase	SPSEVADKVKHFFKYY	Guanidinyl [N-term S K8]	GO:0003952; GO:0004359; GO:0005524; GO:0005737; GO:0009435	GO:0005829	GO:0005829	K01950	TraesCS3A02G076400.1	100	0
Cluster_00300	4	6	4063.78	678.303	13.9574	68711	0.572856	0.838142	678.59	679.163	13.3805	14.2186	0.276694	1355.63	0.00106358	1	1.60934	tr	Triticum aestivum	A0A3B6CAG4	HMA domain-containing protein	GADQPDLGEDARL		GO:0046872				TraesCS2B02G412500.1	100	1.25e-88
Cluster_00301	4	6	4066.22	678.71	29.1583	68807	0.603156	1.35567	678.65	679.254	28.2724	29.628	0.258626
Cluster_00302	6	6	4069.21	679.208	24.1398	68858	1.04806	1.53399	679.118	680.166	23.5686	25.1026	0.209982	2714.42	0.000354663	8	2.94808	tr	Triticum aestivum	A0A3B6SGB9	Protein kinase domain-containing protein	RYLVDLASLDLSGNNLSGDLAPLGSL	Guanidinyl [N-term R]	GO:0004672; GO:0005524; GO:0016021				TraesCS7B02G110700.1	100	0
Cluster_00303	4	6	4072.86	679.818	15.9763	68966	0.69964	1.48699	679.77	680.47	15.4563	16.9433	0.19179	1358.55	-0.00440458	1	2.7437	sp	Triticum aestivum	Q05806	Type-5 thionin	RCGVACDSFCK	Carbamidomethyl [C2 C6 C10]	GO:0005576; GO:0006952; GO:0090729				TraesCS1D02G405600.1	100	1.14e-91
Cluster_00304	4	6	4077.95	680.666	15.6336	69092	0.6542	0.893212	680.546	681.2	15.4861	16.3793	0.124832
Cluster_00305	4	6	4075.95	680.332	22.9237	69044	0.623814	1.05886	680.591	681.215	22.5097	23.5686	0.250688
Cluster_00306	4	6	4081.08	681.187	20.9421	69132	0.883155	2.06429	681.215	682.098	19.8422	21.9065	0.202801	2042.04	0.00747278	0	3.43372	tr	Triticum aestivum	A0A3B5Y5E3	Uncharacterized protein	GAVTVTQAPGATVVSYQEHK						TraesCS1A02G372700.1	100	0
Cluster_00307	5	6	4092.94	683.163	20.6827	69413	0.977269	1.41087	683.18	684.157	20.2643	21.6751	0.201269	1363.65	-0.0085615	0	1.01555	tr	Triticum aestivum	A0A3B6NN97	Fibronectin type-III domain-containing protein	LCAEALDVMQSK	Carbamidomethyl [C2]	GO:0005634; GO:0010048; GO:0040029				TraesCS6A02G123400.1	100	0
Cluster_00308	4	6	4113.33	686.562	15.7472	69989	0.610701	1.81128	686.516	687.127	14.7018	16.5131	0.191305
Cluster_00309	4	6	4134.94	690.164	13.6336	70574	0.605798	0.751187	690.447	691.053	13.3417	14.0929	0.097112
Cluster_00310	4	6	4137.03	690.512	27.2188	70630	0.621363	1.39291	690.462	691.084	26.969	28.3619	0.213197	2758.31	-0.0130731	0	3.71675	tr	Triticum aestivum	A0A3B6NVD9	Aconitate hydratase	NAYCLLNFGDSITTDHISPAGSIHR	Carbamidomethyl [C4]	GO:0003994; GO:0005739; GO:0005829; GO:0006099; GO:0006101; GO:0046872; GO:0047780; GO:0051539	GO:0005618	GO:0005618	K01681	TraesCS6A02G400000.1	100	0
Cluster_00311	4	6	4143.29	691.555	21.6871	70786	0.714323	1.18287	691.488	692.202	20.7236	21.9065	0.150587
Cluster_00312	5	6	4144.17	691.702	23.1982	70767	0.839509	1.39865	691.628	692.467	22.8947	24.2934	0.244718	1381.65	0.00824067	0	1.56103	tr	Triticum aestivum	A0A3B6AXA1	Uncharacterized protein	IEAGGGEEHLDQK						TraesCS2A02G213200.1	100	2.24e-141
Cluster_00313	4	6	4148.08	692.354	17.9731	70893	0.608448	1.79958	692.483	693.091	16.9759	18.7755	0.257997	2074.09	-0.0103858	3	1.39275	tr	Triticum aestivum	A0A3B6B1C9	Uncharacterized protein	REKAANELFAKGSKAIEE	Guanidinyl [K11 K14]					TraesCS2A02G358800.1	100	0
Cluster_00314	4	6	4157.16	693.868	30.4266	71120	0.720074	1.68307	693.763	694.483	29.7561	31.4391	0.168659
Cluster_00315	4	6	4163.75	694.965	15.2399	71276	0.627169	1.78228	694.922	695.549	14.0268	15.8091	0.230225
Cluster_00316	4	6	4173	696.507	28.2229	71526	0.739495	2.10798	696.476	697.215	27.1224	29.2304	0.0809966	3478.01	-0.00823127	1	4.02019	tr	Triticum aestivum	A0A3B6KS31	Histone H2A	LGRLLAGVTIAHGGVIPNINSVLLPKKSAAAEKE	Guanidinyl [K27]	GO:0000786; GO:0003677; GO:0005634; GO:0046982	GO:0000792	GO:0000792	K11251	TraesCS5A02G462100.1	100	1.14e-99
Cluster_00317	4	6	4172.13	696.363	25.5344	71506	0.598021	1.19612	696.649	697.247	25.1026	26.2987	0.230463	5564.72	0.0123303	10	1.77447	tr	Triticum aestivum	A0A3B6KRR0	E3 ubiquitin-protein ligase	KRKRDGSPAPDDGAAGGGPPPEARRLEVAGGEREERAVAGCGREVGRVGAGGDGD	Carbamidomethyl [C41] Guanidinyl [K1 K3]	GO:0005737; GO:0006511; GO:0007275; GO:0008270; GO:0016567; GO:0016740			K04506	TraesCS5A02G531400.2	100	0
Cluster_00318	4	6	4179.97	697.668	15.9304	71717	0.615544	1.12328	697.609	698.225	15.076	16.1993	0.137192
Cluster_00319	4	6	4178.28	697.388	28.0738	71669	0.615564	1.12269	697.625	698.24	27.6114	28.7341	0.238677	2089.18	-0.0197096	3	2.02486	tr	Triticum aestivum	A0A3B6EQN9	RING-type domain-containing protein	ALASRLEEILFRKYPNK	Guanidinyl [N-term A]					TraesCS3A02G426100.1	100	0
Cluster_00320	4	6	4184.01	698.342	21.2883	71803	0.600906	1.78612	698.509	699.11	20.7236	22.5097	0.116724	1393.71	-0.0108866	1	1.13659	tr	Triticum aestivum	A0A3B6MSR5	Uncharacterized protein	VRVCPAEEPPAK	Carbamidomethyl [C4] Guanidinyl [K12]					TraesCS5D02G245700.1	100	0
Cluster_00321	4	6	4183.73	698.296	18.7301	71776	0.69588	0.737065	698.525	699.221	18.581	19.3181	0.184845	3488.72	-0.0198322	1	3.16312	tr	Triticum aestivum	M4VP35	BOWMAN_BIRK domain-containing protein	TSPVKTFRCGDGRPVLGGQGTPTPCPPPCKKH	Carbamidomethyl [C9 C25 C29]	GO:0004867; GO:0005576				TraesCS5B02G478200.1	100	1.31e-67
Cluster_00322	5	6	4194.3	700.057	36.6011	72063	0.793756	1.33693	700.314	701.108	35.5987	36.9356	0.244029	4197.3	-0.0200173	1	1.65814	tr	Triticum aestivum	A0A3B6HS50	SANT domain-containing protein	VRTTKNCLVYLVPAIKKFSRRKLTKGTHYFDSITD	Carbamidomethyl [C7] Guanidinyl [K5]	GO:0001085; GO:0003714; GO:0005634				TraesCS4A02G139000.1	100	0
Cluster_00323	4	6	4197.16	700.534	26.9779	72104	0.635088	1.61146	700.473	701.108	26.4424	28.0539	0.161098
Cluster_00324	6	6	4200.98	701.17	14.7979	72149	0.936414	0.767618	701.124	702.06	14.6404	15.408	0.234465	2100.12	0.00624326	0	4.97845	tr	Triticum aestivum	A0A3B6HPE1	Uncharacterized protein	KNAEAAKGTVGEKAGAAKDATL						TraesCS4A02G020000.1	100	0
Cluster_00325	5	6	4209.38	702.57	27.8505	72406	0.780715	1.11496	702.488	703.269	27.3268	28.4418	0.0792263	1403.71	0.0122825	2	1.65172	tr	Triticum aestivum	A0A3B6TVH7	Uncharacterized protein	KDVVLTPFGDQW		GO:0004497; GO:0005506; GO:0016021; GO:0016705; GO:0020037			K13027	TraesCS7D02G406500.1	100	0
Cluster_00326	4	6	4219.17	704.203	26.054	72654	0.753143	2.05803	704.003	704.756	24.7616	26.8196	0.210894	4920.47	-0.0291599	3	2.25533	tr	Triticum aestivum	A0A089FVH5	Heat shock factor protein (Fragment)	VYEFTECPNCYGRGKLVCPICLGTGVPNNKGLLRRPGAKELLD	Carbamidomethyl [C7 C10 C18 C21]					TraesCS2A02G058700.1	96.316	8.9e-133
Cluster_00327	6	6	4225.01	705.176	15.3247	72819	1.01024	1.00698	705.219	706.23	14.9539	15.9609	0.294646	4226.98	0.0358261	3	2.59531	tr	Triticum aestivum	A0A3B6AZK2	Smg4_UPF3 domain-containing protein	MQSHSMDNFSQQVDGHGERKIDTRSPGGRGGLVENGLF	Guanidinyl [N-term M K20]	GO:0000184; GO:0003676; GO:0005634			K14328	TraesCS2A02G308800.10	100	0
Cluster_00328	4	6	4224.1	705.025	34.3614	72803	0.673277	0.882553	705.235	705.909	33.9797	34.8622	0.2043	4225.1	-0.0247936	5	3.23704	tr	Triticum aestivum	A7UME1	Xylanase inhibitor 725ACC	VEMKGVEAGDGRAPAVILGGAQMEDFVLDFDMEKKRLGF		GO:0004190; GO:0045493				TraesCS3D02G467500.1.cds1	100	0
Cluster_00329	4	6	4235.03	706.846	26.2258	73063	0.707661	1.27936	706.776	707.483	25.318	26.5973	0.230608	1412.68	0.00345835	0	2.61278	tr	Triticum aestivum	A0A3B6KLS3	PKS_ER domain-containing protein	NLYLSCDPYLR	Carbamidomethyl [C6]	GO:0032440				TraesCS5A02G303400.1	100	0
Cluster_00330	4	6	4241.12	707.86	29.096	73166	0.741176	1.41435	707.741	708.482	28.1374	29.5517	0.187635	1412.71	0.00613549	2	1.04041	tr	Triticum aestivum	A0A3B6RFT5	SHSP domain-containing protein	VERSFGSFMRR	Guanidinyl [N-term V]	GO:0006457; GO:0009408; GO:0009651; GO:0042542; GO:0043621; GO:0051082; GO:0051259			K13993	TraesCS7A02G183800.1	100	1.23e-112
Cluster_00331	4	6	4242.87	708.152	18.9424	73229	0.676726	1.92718	708.079	708.756	17.8133	19.7405	0.256465	1414.64	-0.0106539	1	1.30358	tr	Triticum aestivum	A0A3B6B1Y7	Uncharacterized protein	NGKSEDQNQPEK	Guanidinyl [N-term N]	GO:0005509; GO:0005743; GO:0006816; GO:0006875; GO:0015297; GO:0016021; GO:0043022			K17800	TraesCS2A02G353000.1	100	0
Cluster_00332	4	6	4263.51	711.593	39.3191	73743	0.654856	1.55059	711.682	712.337	38.1809	39.7315	0.199098	2843.51	-0.0110669	4	3.33843	tr	Triticum aestivum	A0A3B6NX03	FBD domain-containing protein	LESLILCDVSFGEGDSVAVKIAAAPKL	Carbamidomethyl [C7] Guanidinyl [N-term L]					TraesCS6A02G402700.1	100	0
Cluster_00333	4	6	4267.28	712.221	18.27	73829	0.783417	1.12385	712.223	713.006	17.4966	18.6205	0.0791273	3556.61	-0.0350801	2	1.84334	tr	Triticum aestivum	A0A3B6PJP7	RRM domain-containing protein	EWEQEAAAAAAAAAAQEMPAEDSVDKQEEKEK	Guanidinyl [N-term E K30 K32]	GO:0003723; GO:0005634; GO:0005730				TraesCS6B02G137100.1	100	0
Cluster_00334	6	6	4279.02	714.176	13.696	74085	0.975864	1.1569	714.1	715.075	13.3805	14.5374	0.177862	4279	-0.00805593	5	2.66522	tr	Triticum aestivum	A0A2X0SC08	DUF1618 domain-containing protein	SVIPPIPSDDEYMAMGHQSAVVMCDATVTGGGYLLAELVW	Carbamidomethyl [C24]
Cluster_00335	6	6	4285.04	715.181	25.419	74209	1.0182	1.85438	715.238	716.256	25.0394	26.8938	0.266766	2142.12	-0.00133724	1	2.90962	tr	Triticum aestivum	A0A060N0C7	Low molecular weight glutenin subunit (Fragment)	LFLQQQCSPVAMPQRLAR	Carbamidomethyl [C7]	GO:0045735				TraesCS1D02G001100.1.cds1	43.023	4.38e-21
Cluster_00336	5	6	4291.77	716.302	21.6288	74418	0.969829	0.428385	716.239	717.209	21.4181	21.8465	0.0918254	1431.65	0.00675904	0	2.57957	tr	Triticum aestivum	A0A3B6ES48	Pectin acetylesterase	SIAEAAGDWYHGR		GO:0005576; GO:0005618; GO:0016787; GO:0071555			K19882	TraesCS3A02G533800.1	100	0
Cluster_00337	5	6	4290.89	716.156	21.6286	74382	0.773043	0.948862	716.436	717.209	20.9576	21.9065	0.260037	2863.28	-0.0161648	4	1.34303	tr	Triticum aestivum	A0A3B6JDJ3	GTD-binding domain-containing protein	QGTVEHELFSMPSDTMEHGFVVGKSD		GO:0016021; GO:0017022				TraesCS4D02G041500.1	100	0
Cluster_00338	4	6	4291.36	716.235	16.4548	74388	0.625045	0.927023	716.502	717.127	15.6903	16.6173	0.265839
Cluster_00339	4	6	4299.11	717.526	18.8212	74574	0.610566	1.20599	717.605	718.215	18.0181	19.2241	0.204811	1433.65	0.00245887	0	2.65044	tr	Triticum aestivum	A0A3B5Y714	zinc_ribbon_12 domain-containing protein	QDDNNFGVQGVNK		GO:1900150				TraesCS1A02G425200.2	100	0
Cluster_00340	8	6	4302.16	718.034	28.3873	74636	1.48042	2.33802	717.77	719.25	26.8196	29.1576	0.120791	1434.65	0.00031251	3	3.61443	tr	Triticum aestivum	A0A3B6IYD4	Beta-amylase	ICYDKYLQADF	Carbamidomethyl [C2]	GO:0000272; GO:0016161; GO:0102229	GO:0042802	GO:0042802	K01177	TraesCS4B02G393500.2	100	0
Cluster_00341	4	6	4322.1	721.357	33.1389	75078	0.613881	1.9067	721.631	722.245	32.2768	34.1835	0.140667
Cluster_00342	4	6	4330.14	722.697	39.3311	75287	0.632	0.78991	722.793	723.425	39.1968	39.9867	0.177633	1443.74	-0.0113412	2	1.7274	tr	Triticum aestivum	A0A3B6IWQ9	Mechanosensitive ion channel protein	RREADEGITIDK	Guanidinyl [N-term R]	GO:0005886; GO:0016021; GO:0055085			K22048	TraesCS4B02G341000.1	100	0
Cluster_00343	4	6	4356.16	727.034	27.2696	75987	0.671063	1.38277	726.966	727.637	26.2987	27.6814	0.218259	1451.69	0.005566	0	3.25696	tr	Triticum aestivum	A0A3B6C021	Uncharacterized protein	DEEGYPAFAIVNK						TraesCS2B02G118800.1	100	0
Cluster_00344	4	6	4356.27	727.052	18.8727	75954	0.755427	0.825397	727.234	727.99	18.5352	19.3606	0.140817	3631.59	-0.00806735	1	1.96756	tr	Triticum aestivum	A0A3B6IQH3	CHZ domain-containing protein	NASSFIPLPVPKIEADSDSDDDDGEEENVEGGDK	Guanidinyl [N-term N]	GO:0004674; GO:0005634; GO:0005886; GO:0006468				TraesCS4B02G158400.1	100	0
Cluster_00345	4	6	4370.21	729.375	37.1896	76288	0.607229	1.51464	729.639	730.246	36.07	37.5847	0.226026	1457.74	0.0104757	0	1.24653	tr	Triticum aestivum	A0A3B6FGJ2	Uncharacterized protein	ELGGPAMEMLLQK	Guanidinyl [N-term E]	GO:0005524; GO:0043531				TraesCS3B02G084100.1	100	0
Cluster_00346	8	6	4372.63	729.778	12.8636	76366	1.29993	0.827408	729.706	731.006	12.358	13.1854	0.133818	4374.65	0.00230708	4	1.02733	tr	Triticum aestivum	A0A3B6JF22	Uncharacterized protein	EDRLKKTEIAARKRARQKAKKAARKEAKAKAKKTKKE	Guanidinyl [K5 K13]					TraesCS4D02G115900.1	100	0
Cluster_00347	5	6	4379.83	730.979	11.8393	76576	0.880184	0.92866	731.192	732.073	10.9526	11.8813	0.268174	2190.94	-0.0177164	2	1.46495	tr	Triticum aestivum	A0A3B5Y7G3	Uncharacterized protein	QDDQSPLHGGSSAWKNMEY	Guanidinyl [N-term Q]	GO:0005634; GO:0006325				TraesCS1A02G439500.1	100	0
Cluster_00348	4	6	4431.42	739.578	38.0701	77789	0.636872	1.17487	739.533	740.17	37.2677	38.4426	0.284029
Cluster_00349	4	6	4436.18	740.371	27.8523	77913	0.603601	1.75528	740.497	741.101	27.1224	28.8777	0.19295	2219.13	-0.00400385	2	3.77911	tr	Triticum aestivum	A0A060N0C7	Low molecular weight glutenin subunit (Fragment)	SQQQPILPQQPPFSQQQQL		GO:0045735				TraesCS1D02G001100.1.cds1	43.023	4.38e-21
Cluster_00350	7	6	4440.35	741.065	32.2538	77985	1.19182	1.10878	740.98	742.172	31.6211	32.7299	0.110852	1481.77	-0.00892768	3	1.50135	tr	Triticum aestivum	A0A3B6GP01	tRNA (guanine(37)-N1)-methyltransferase	AAGGKETKHEKDK	Guanidinyl [N-term A K11]	GO:0002939; GO:0005634; GO:0005737; GO:0005759; GO:0008175; GO:0009019; GO:0030488; GO:0052906			K15429	TraesCS3D02G157000.1	100	0
Cluster_00351	4	6	4454.28	743.387	34.729	78396	0.780532	1.25954	743.262	744.043	34.4417	35.7012	0.228097	2225.15	-0.00542155	0	4.37327	tr	Triticum aestivum	A0A3B6B0K8	SHSP domain-containing protein	LPDNADLDSIAASLDAGVLTVR		GO:0006457; GO:0009408; GO:0009651; GO:0042542; GO:0043621; GO:0051082; GO:0051259	GO:0009408	GO:0009408	K13993	TraesCS2A02G312900.1.cds1	100	2.51e-158
Cluster_00352	4	6	4472.13	746.362	29.8557	78847	0.645881	2.32168	746.496	747.142	28.6603	30.982	0.282299
Cluster_00353	4	6	4471.3	746.225	26.7748	78779	0.680841	1.09078	746.514	747.195	26.5206	27.6114	0.104667	4474.33	0.0128228	5	2.63825	tr	Triticum aestivum	A0A3B6IRZ9	DEAD domain-containing protein	RATGCNAIPVRKKETVEDRVEYDRPSKFLVVCLNAIRD	Carbamidomethyl [C5 C32]	GO:0000398; GO:0003723; GO:0005524; GO:0071013				TraesCS4B02G134500.1	100	0
Cluster_00354	4	6	4479.33	747.562	30.6111	78964	0.682194	1.88359	747.527	748.209	29.4215	31.3051	0.236429
Cluster_00355	7	6	4478.99	747.506	15.4607	78942	1.10268	1.33672	747.614	748.717	14.7018	16.0385	0.0655815	2242.09	-0.0191193	2	1.46295	tr	Triticum aestivum	A0A3B6NPP3	Uncharacterized protein	FPKIDVDPADDAVTGAELAAW	Guanidinyl [K3]	GO:0005509; GO:0005783			K23901	TraesCS6A02G187100.2	100	0
Cluster_00356	4	6	4483.44	748.248	34.1777	79055	0.630522	0.752833	748.174	748.804	33.8395	34.5923	0.265665	4485.43	0.00719483	2	2.55952	tr	Triticum aestivum	A0A3B6RDE8	Uncharacterized protein	GSGSKPTDMRSRVNKFLKKITTLFGKGKALHQICDAIKE	Carbamidomethyl [C34] Guanidinyl [K19 K26 K28]	GO:0005524; GO:0006952; GO:0043531				TraesCS7A02G111000.1	100	0
Cluster_00357	4	6	4490.15	749.366	25.274	79187	0.614803	1.14492	749.629	750.244	24.8306	25.9756	0.234389	1497.77	0.0125208	2	2.53854	sp	Triticum aestivum	P12862	ATP synthase subunit alpha, mitochondrial	IIYDDLSKQAVAY		GO:0005524; GO:0005743; GO:0045261; GO:0046933	GO:0031966	GO:0031966	K02132	TraesCS5A02G019900.1.cds1	99.018	0
Cluster_00358	7	6	4492.83	749.813	14.6615	79228	1.3538	0.755222	749.717	751.07	14.391	15.1462	0.294992
Cluster_00359	5	6	4492.02	749.677	16.2702	79229	0.913886	1.41319	749.734	750.648	15.0999	16.5131	0.278526
Cluster_00360	4	6	4497.37	750.569	30.0638	79360	0.651097	0.693812	750.507	751.159	29.7561	30.4499	0.0705245	4498.4	0.0187962	2	2.52239	tr	Triticum aestivum	A0A3B6RF82	Uncharacterized protein	VAMYILLHENYQHYVLPKVLESKRMAKSGRTKQKQAD	Guanidinyl [N-term V K18 K27]				K05750	TraesCS7A02G268900.3	100	0
Cluster_00361	4	6	4503.36	751.568	30.0445	79474	0.58185	1.44022	751.528	752.11	28.8777	30.3179	0.226865
Cluster_00362	6	6	4519.99	754.339	14.9414	79848	0.975441	1.39984	754.267	755.243	13.8416	15.2415	0.244355	1506.65	0.013482	1	2.22355	tr	Triticum aestivum	A0A3B6K9W5	Ribosomal_S10 domain-containing protein	KSPCGEGTNTWDR	Carbamidomethyl [C4]	GO:0003735; GO:0006412; GO:0015935; GO:0022627	GO:0005618	GO:0005618	K02969	TraesCS5D02G040400.1	100	1.85e-82
Cluster_00363	5	6	4525.08	755.187	14.8399	79963	0.83482	1.16277	755.101	755.936	14.7018	15.8646	0.211294	2264.06	-0.021605	0	2.23704	tr	Triticum aestivum	A0A3B6SHJ2	Protein kinase domain-containing protein	GALVGAVDQDLGTAGYDADEATR		GO:0002229; GO:0004675; GO:0005524; GO:0005886; GO:0016021; GO:0030246; GO:0042742				TraesCS7B02G142000.1	100	0
Cluster_00364	4	6	4548.86	759.151	23.0596	80578	0.787927	2.83754	759.235	760.023	21.8465	24.684	0.211365	2275.97	0.0215054	0	1.91135	tr	Triticum aestivum	A0A3B6I3N5	NB-ARC domain-containing protein	AAVYDGEDLFDEFDCDALK	Carbamidomethyl [C15] Guanidinyl [N-term A K19]	GO:0043531				TraesCS4A02G497600.1.cds1	100	0
Cluster_00365	4	6	4550.14	759.364	12.7429	80627	0.62717	1.72679	759.647	760.274	12.1148	13.8416	0.217492	2277.07	0.0206557	2	1.744	tr	Triticum aestivum	A0A3B6C2E2	Uncharacterized protein	YGCHTRDCIGICSPLTRK	Carbamidomethyl [C3 C8 C12] Guanidinyl [N-term Y K18]					TraesCS2B02G183000.1	100	0
Cluster_00366	6	6	4555.31	760.226	31.4675	80711	1.25661	1.22793	760.256	761.513	30.8488	32.0768	0.117814	4555.25	-0.00922413	12	2.88384	tr	Triticum aestivum	A0A3B6IUL8	Uncharacterized protein	EPEKKEEKKEEAKKEGDGAKKEGGDGGDAKKEGDGKKEGDGK	Guanidinyl [K30 K36 K37]					TraesCS4B02G319800.2	100	2.41e-156
Cluster_00367	6	6	4592.51	766.425	31.5052	81627	1.30724	1.03519	766.242	767.549	31.0416	32.0768	0.13932	2295.13	-0.00821029	1	5.40011	tr	Triticum aestivum	A0A3B6ITU0	AAI domain-containing protein	EFIAGIVGREECNLETVFGR	Carbamidomethyl [C12]	GO:0004867; GO:0005576				TraesCS4B02G249400.1.cds1	100	6.4e-104
Cluster_00368	6	6	4596.98	767.17	14.0099	81705	1.09099	2.292	767.113	768.204	13.0579	15.3499	0.252001	1532.64	0.0140264	0	2.52705	tr	Triticum aestivum	A0A3B6EGL9	Uncharacterized protein	GGIDPNHHNGDHTY		GO:0004190; GO:0006629			K08245	TraesCS3A02G241100.1	100	0
Cluster_00369	6	6	4603.13	768.196	12.9226	81934	0.984018	0.827082	768.277	769.261	12.4944	13.3215	0.279954	4607.1	-0.0237889	2	2.45733	tr	Triticum aestivum	A0A3B6C0U0	RBR-type E3 ubiquitin transferase	PFDCAICMETVPGTLKFSVSSCGHPFCRSCVAQYVAAKLD	Carbamidomethyl [C4 C7 C22 C27 C30] Guanidinyl [K16]	GO:0000151; GO:0000209; GO:0005737; GO:0006511; GO:0031624; GO:0032436; GO:0046872; GO:0061630			K11975	TraesCS2B02G144500.1	100	0
Cluster_00370	5	6	4604.06	768.351	14.8987	81920	0.801935	1.01514	768.459	769.261	14.6404	15.6555	0.258596	4607.07	0.0239439	7	3.08606	tr	Triticum aestivum	A0A3B6RNW2	Uncharacterized protein	MDWYAWLSKAGLTSAATYQYGLLFSENELEPGDAPDFDHD	Guanidinyl [N-term M K9]					TraesCS7A02G515500.1.cds1	100	8.4e-158
Cluster_00371	5	6	4605.06	768.518	15.7204	81953	0.783695	1.5108	768.459	769.243	15.029	16.5398	0.185233
Cluster_00372	5	6	4607.19	768.872	30.7434	82043	0.982179	1.41352	768.805	769.787	29.628	31.0416	0.198303	3072.38	0.000293633	7	1.95014	tr	Triticum aestivum	A0A2X0SBL7	WD_REPEATS_REGION domain-containing protein	GQWESLWTKASEEPPQEEQAIEEAMQ	Guanidinyl [K9]
Cluster_00373	5	6	4609.18	769.205	16.2077	82072	0.760149	1.19141	769.498	770.258	15.3217	16.5131	0.0703311
Cluster_00374	4	6	4610.28	769.387	35.2576	82092	0.615447	1.64274	769.642	770.258	34.8622	36.505	0.0904229	1537.74	0.0140717	3	1.2364	tr	Triticum aestivum	A0A3B6LVA1	LRRNT_2 domain-containing protein	KAGLTDPSNYLSSW		GO:0016021				TraesCS5B02G494700.1.cds1	100	0
Cluster_00375	4	6	4612.28	769.721	19.573	82138	0.834794	1.08619	769.733	770.568	19.1781	20.2643	0.199176	2307.06	0.00728908	0	3.26634	tr	Triticum aestivum	M4VP35	BOWMAN_BIRK domain-containing protein	CGDGRPVLGGQGTPTPCPPPCK	Carbamidomethyl [C1 C17 C21]	GO:0004867; GO:0005576				TraesCS5B02G478200.1	100	1.31e-67
Cluster_00376	4	6	4615.09	770.19	20.0353	82249	0.671489	0.701882	770.477	771.148	19.6821	20.384	0.290914	2308.08	-0.00796389	3	1.79072	tr	Triticum aestivum	A0A3B6NQI3	Uncharacterized protein	SVSSHGGDKNTHSADRDKDK	Guanidinyl [N-term S K9 K18 K20]	GO:0003677; GO:0005634				TraesCS6A02G213000.1	100	0
Cluster_00377	4	6	4629.25	772.55	37.3916	82555	0.75393	1.10069	772.798	773.552	36.6499	37.7506	0.0488633
Cluster_00378	4	6	4657.33	777.228	38.1923	83192	0.797543	1.11876	777.227	778.025	37.479	38.5977	0.292468
Cluster_00379	4	6	4664.28	778.388	22.0059	83304	0.706533	0.90086	778.545	779.251	21.4181	22.319	0.221035	2332.14	0.000993381	3	2.41355	tr	Triticum aestivum	A0A3B6APL4	Uncharacterized protein	EQRQCFTSAHVVAGLLQQNF	Carbamidomethyl [C5]	GO:0005524; GO:0043531				TraesCS2A02G008300.1.cds1	100	0
Cluster_00380	4	6	4671.32	779.56	32.2833	83487	0.63348	2.24401	779.642	780.276	31.2502	33.4942	0.232373
Cluster_00381	4	6	4680.44	781.081	37.5726	83680	0.691537	1.74232	781.246	781.938	36.4001	38.1424	0.261766
Cluster_00382	4	6	4688.47	782.418	40.8369	83839	0.618457	0.451002	782.705	783.323	40.5288	40.9798	0.19734
Cluster_00383	4	6	4691.42	782.911	29.4812	83868	0.731166	1.57204	782.836	783.567	29.0138	30.5858	0.243306	4693.27	-0.00397833	11	2.55256	tr	Triticum aestivum	A0A3B6TL10	Uncharacterized protein	VNEREKVFLGDNADGEKFEKRLGPEKMKIWDEAFDEAAD	Guanidinyl [N-term V K6 K17 K20]					TraesCS7D02G471100.1	100	0
Cluster_00384	6	6	4695.32	783.561	20.6643	83963	0.995382	1.58129	783.624	784.619	20.1506	21.7319	0.176476	2348.12	0.0232941	0	1.99132	tr	Triticum aestivum	A0A3B5Y769	AAA domain-containing protein	VTREVSGDPNNGSGGGREIRSY	Guanidinyl [N-term V]	GO:0005524; GO:0016887			K08900	TraesCS1A02G430100.1	100	0
Cluster_00385	5	6	4697.41	783.908	32.9759	84017	0.826548	1.48618	783.83	784.657	32.5426	34.0288	0.223902	1566.82	-0.0131691	4	0.949372	tr	Triticum aestivum	A0A3B6RPN8	WD_REPEATS_REGION domain-containing protein	VNLSRECAFVLFL	Carbamidomethyl [C7]	GO:0005770; GO:0006623; GO:0030897; GO:0034058			K20178	TraesCS7A02G443900.1	100	0
Cluster_00386	4	6	4723.61	788.276	30.8409	84652	0.73622	1.10588	788.546	789.283	30.4499	31.5558	0.260827	2363.27	-0.020279	4	3.0347	tr	Triticum aestivum	A0A3B6I4M8	Peroxidase	EDRLFPRPDPTINPPFLARL		GO:0004601; GO:0005576; GO:0006979; GO:0009505; GO:0009506; GO:0020037; GO:0042744; GO:0046872			K00430	TraesCS4A02G419300.1.cds1	100	0
Cluster_00387	5	6	4753.39	793.239	24.9224	85268	0.860628	1.36597	793.261	794.122	23.8108	25.1767	0.2811	4756.38	0.0105458	6	1.73965	tr	Triticum aestivum	A0A3B5ZX45	Uncharacterized protein	KKFNGSRDSTSDDVDRDNKLNQNEKVWGQRGRAAQIVNRE	Guanidinyl [K1 K2 K19]					TraesCS1D02G276900.1	100	0
Cluster_00388	4	6	4767.28	795.553	28.7387	85544	0.672227	1.02467	795.598	796.27	28.0539	29.0786	0.293705
Cluster_00389	6	6	4788.23	799.045	31.5475	85983	1.33549	2.56777	798.813	800.149	30.5182	33.086	0.0931527	4790.46	-0.0473742	4	2.79942	tr	Triticum aestivum	A0A3B6QJQ6	Uncharacterized protein	QILKTGGLKEENIVVFMYDDIAGNPENPRPGVIINHPKGGDVY	Guanidinyl [N-term Q K38]	GO:0004197; GO:0005773; GO:0006624; GO:0051603			K01369	TraesCS6D02G344700.1	100	0
Cluster_00390	4	6	4788.65	799.116	39.9979	86000	0.638869	0.694333	799.2	799.838	39.4882	40.1826	0.28753
Cluster_00391	6	6	4798.46	800.751	30.154	86243	1.04792	2.01762	800.81	801.858	29.4215	31.4391	0.0740638	3200.6	0.00754712	4	5.12318	tr	Triticum aestivum	B2Y2Q6	LMW-B2	QQQPPFLQQQQPSLPQQPPFSQQQQQL		GO:0045735				TraesCS1D02G001100.1.cds1	43.023	4.38e-21
Cluster_00392	4	6	4797.28	800.554	32.1943	86212	0.740267	2.27677	800.81	801.55	31.103	33.3798	0.146843	2400.26	-0.0175336	6	4.18945	tr	Triticum aestivum	A0A0K2QJ84	Pseudo alpha/beta-gliadin	LQLQPFPQPQLPYPQPHLPY		GO:0045735				TraesCSU02G108400.1.cds1	99.51	9.13e-23
Cluster_00393	5	6	4823.34	804.898	20.7958	86820	0.782	1.34977	805.009	805.791	20.2643	21.6141	0.058692	4823.33	0.00472861	0	4.70573	tr	Triticum aestivum	A0A2R2Y441	CSB_alpha gliadin 9	CQAIHNVAHAIIMHQQQQQQQEQQQQLQQQQQQQLHQQR	Carbamidomethyl [C1]	GO:0045735				TraesCS6B02G065856.1.cds1	100	0
Cluster_00394	4	6	4833.52	806.595	30.0918	87040	0.627198	0.5545	806.672	807.3	29.8356	30.3901	0.131656	4834.59	0.00279004	7	3.32547	tr	Triticum aestivum	A0A3B6TXE6	Uncharacterized protein	AKTKRPPKIVGEPLSKKTAEIIKKASDPVDGDRAGFCSEDKIE	Carbamidomethyl [C37] Guanidinyl [K8 K17 K41]					TraesCS7D02G455100.1.cds1	100	0
Cluster_00395	4	6	4857.76	810.633	34.9504	87503	0.750904	0.860908	810.803	811.554	34.3345	35.1954	0.131366	5671.86	0.0252513	10	2.41157	tr	Triticum aestivum	A0A3B6IX51	GYF domain-containing protein	RRDLNDEDSVIQKELFSESTLVTGDKMVGKPVSRAESVDVSNVLESVPNLE	Guanidinyl [K30]					TraesCS4B02G395800.2	100	0
Cluster_00396	5	6	4863.34	811.563	21.4004	87611	0.890723	1.29281	811.633	812.524	20.4921	21.7849	0.0677862	1622.82	-0.00415742	1	1.56631	tr	Triticum aestivum	A0A1D5W7M8	Uncharacterized protein	LETSAKDATNVEKAF		GO:0003924; GO:0005525	GO:0000139	GO:0000139	K07874	TraesCS3B02G230700.1	100	1.27e-167
Cluster_00397	5	6	4880.36	814.4	18.7326	87954	1.03439	0.9808	814.25	815.285	18.1973	19.1781	0.0773164	4881.39	-0.0382985	4	2.17955	tr	Triticum aestivum	A0A1D5UGX3	Peroxidase	QATGLFAAEFFRDFAESMVKMGNVGVLTGEQGEIRSKCYAVNK	Carbamidomethyl [C38] Guanidinyl [N-term Q K37 K43]	GO:0004601; GO:0005576; GO:0006979; GO:0009505; GO:0009506; GO:0020037; GO:0042744; GO:0046872			K00430	TraesCS2D02G265100.1.cds1	100	0
Cluster_00398	4	6	4881.31	814.559	23.6549	87959	0.816158	1.95176	814.747	815.563	22.5097	24.4615	0.269936	1628.83	-0.00141644	0	2.885	tr	Triticum aestivum	A0A3B5XV82	Uncharacterized protein	GLPTNQTVVDESLEK		GO:0004364; GO:0005737; GO:0006749; GO:0043295			K00799	TraesCS1A02G078800.1	100	1.87e-164
Cluster_00399	4	6	4913.74	819.964	34.7327	88678	0.663023	1.90761	819.883	820.546	33.9389	35.8465	0.258427
Cluster_00400	4	6	4965.59	828.606	30.7584	89614	0.612324	1.75337	828.566	829.178	29.5517	31.3051	0.204959
Cluster_00401	4	6	4965.68	828.621	37.4066	89593	0.776057	1.91638	828.811	829.587	36.2645	38.1809	0.278599	2484.27	0.00715233	0	5.2406	tr	Triticum aestivum	A0A3B6LJK2	Pyruvate kinase	AEATDVANAVLDGSDAILLGAETLR		GO:0000287; GO:0004743; GO:0005524; GO:0005737; GO:0006096; GO:0016301; GO:0030955	GO:0005829	GO:0005829	K00873	TraesCS5B02G131000.1	100	0
Cluster_00402	5	6	4978.42	830.744	15.8947	89847	0.820107	0.395898	830.671	831.491	15.7599	16.1558	0.214492
Cluster_00403	5	6	4997.39	833.905	30.0882	90240	0.80526	1.2855	833.977	834.782	29.7561	31.0416	0.0965274	2499.24	-0.0202703	2	2.25808	tr	Triticum aestivum	A0A3B6NMI0	RRM domain-containing protein	NEGSQNELPTTEPKKGSVWTQK	Guanidinyl [N-term N]	GO:0003723; GO:0005634; GO:0005730				TraesCS6A02G108600.1	100	0
Cluster_00404	5	6	5001.41	834.576	39.9327	90304	0.822067	0.946562	834.662	835.484	39.4553	40.4018	0.232416	5003.43	-0.0281657	7	3.11725	tr	Triticum aestivum	A0A3B6PT10	Uncharacterized protein	ALVREEADVTTDYNHYTCTKVIGRHCTIRTCRDSCHKKLR	Carbamidomethyl [C18 C26 C31 C35] Guanidinyl [K37 K38]	GO:0031640; GO:0050832				TraesCS6B02G366000.1	100	4.2e-68
Cluster_00405	6	6	5005.36	835.234	26.0055	90382	1.2191	2.05967	835.071	836.29	24.5377	26.5973	0.0692518	1667.79	-0.000519202	0	4.46544	tr	Triticum aestivum	A0A3B6KSH4	Beta-amylase	AAAAMVGHPEWEFPR		GO:0000272; GO:0016161; GO:0102229	GO:0042802	GO:0042802	K01177	TraesCS5A02G554200.1	100	0
Cluster_00406	4	6	5049.55	842.598	28.7801	91206	0.795772	1.61603	842.781	843.577	27.5416	29.1576	0.159532	1683.91	-0.01159	2	2.07511	tr	Triticum aestivum	A0A3B6FU61	Polyketide_cyc domain-containing protein	CAATLAGLGGARGRVGR	Carbamidomethyl [C1] Guanidinyl [N-term C]	GO:0005634			K18588	TraesCS3B02G342400.1	100	0
Cluster_00407	7	6	5062.37	844.736	22.7942	91477	1.19909	2.16451	844.817	846.016	21.9065	24.071	0.245655	2533.23	-0.01116	4	2.11424	tr	Triticum aestivum	A0A3B6RDP5	Uncharacterized protein	EDILRDWHSDICLSNELKKY	Carbamidomethyl [C12]	GO:0004672; GO:0004842; GO:0005524				TraesCS7A02G122700.1	100	0
Cluster_00408	4	6	5065.42	845.245	24.7903	91580	0.631103	1.34275	845.658	846.289	24.2236	25.5663	0.159408	2534.22	-0.0222226	4	1.8694	tr	Triticum aestivum	A0A2X0S5H8	Uncharacterized protein	EENCRLNNKIDSLYLENQQL	Carbamidomethyl [C4] Guanidinyl [K9]
Cluster_00409	4	6	5073.56	846.6	27.3839	91712	0.652622	1.46263	846.605	847.258	26.2987	27.7613	0.145893	2538.22	0.0220994	0	1.81185	tr	Triticum aestivum	A0A3B6KNA7	RING-type domain-containing protein	ALVVAAAQSPAVTESPPPQTCCER	Carbamidomethyl [C21 C22]	GO:0016021				TraesCS5A02G354500.1.cds1	100	7.76e-135
Cluster_00410	4	6	5097.56	850.601	35.5005	92149	0.74306	0.717722	850.535	851.278	35.1288	35.8465	0.288361	5096.55	-0.0161293	0	3.53265	tr	Triticum aestivum	A0A0E3UQV3	Alpha-gliadin (Fragment)	SQVLQQSTYQLLQELCCQHLWQIPEQSQCQAIHNVVHAIILR	Carbamidomethyl [C16 C17 C29]	GO:0045735				TraesCS6A02G049400.1.cds1	97.203	3.84e-177
Cluster_00411	4	6	5106.38	852.071	24.2661	92342	0.765587	1.4268	852.256	853.022	23.8912	25.318	0.152865	5106.49	-0.0264326	8	1.27526	tr	Triticum aestivum	A0A3B6CJL0	CAP-Gly domain-containing protein	KFKEKMVSKTPVSDDKQSDNQMEELCANIKVGDRCEVEPGAKR	Carbamidomethyl [C26 C35] Guanidinyl [K3 K16 K30]				K17262	TraesCS2B02G620700.1	100	0
Cluster_00412	5	6	5149.67	859.285	39.2375	93111	0.81803	1.16188	859.354	860.172	38.7397	39.9016	0.150528	1716.97	0.00144302	1	2.40653	tr	Triticum aestivum	A0A3B6B623	D-3-phosphoglycerate dehydrogenase	IGEIPAIEEFVFLKL		GO:0004617; GO:0006564; GO:0009570; GO:0051287	GO:0005739	GO:0005739	K00058	TraesCS2A02G508900.1	100	0
Cluster_00413	4	6	5149.88	859.321	20.707	93107	0.602964	0.877543	859.655	860.258	20.5405	21.4181	0.0564661
Cluster_00414	4	6	5154.7	860.124	36.0633	93203	0.921884	1.46408	860.301	861.223	35.0877	36.5517	0.22465	2579.37	-0.0226605	4	3.06223	tr	Triticum aestivum	A0A3B6AQA0	G-patch domain-containing protein	RTLKFGFSKMTPSKAPVGNMSK	Guanidinyl [N-term R K4 K9 K14]	GO:0003676				TraesCS2A02G004700.1	100	0
Cluster_00415	4	6	5157.58	860.605	39.8549	93280	0.707744	1.49233	860.817	861.524	39.3589	40.8512	0.222873	1720.9	0.00141014	4	1.30897	tr	Triticum aestivum	A0A3B6H385	Uncharacterized protein	LGLSYGDTQLVSAAATL	Guanidinyl [N-term L]	GO:0008152; GO:0016616; GO:0052861; GO:0052862			K01180	TraesCS3D02G408400.1.cds1	100	0
Cluster_00416	5	6	5160.15	861.031	19.9684	93322	0.994265	1.89929	861.266	862.26	18.8243	20.7236	0.170699	4305.9	0.0273962	10	2.91178	tr	Triticum aestivum	A0A3B6KJD8	Ubiquitinyl hydrolase 1	EGEETAASANDRKDSAEMMASGDEKHVDDKVPSCSKKE	Carbamidomethyl [C34] Guanidinyl [N-term E K30 K36 K37]	GO:0004197; GO:0004843; GO:0005634; GO:0005829; GO:0006511; GO:0008270; GO:0016579			K11844	TraesCS5A02G284200.1	100	0
Cluster_00417	5	6	5197.44	867.247	17.9952	94002	0.830041	0.849852	867.324	868.154	17.3121	18.162	0.21616	2600.27	-0.00355928	5	1.24707	tr	Triticum aestivum	A0A3B6HUZ0	Uncharacterized protein	ADSASAEKKPEAASDVSATAEKKPE	Guanidinyl [K8 K23]					TraesCS4A02G171300.1.cds1	100	0
Cluster_00418	4	6	5205.55	868.599	29.1823	94120	0.656735	1.64846	868.679	869.336	28.8014	30.4499	0.167431
Cluster_00419	4	6	5238.26	874.05	14.1223	94769	0.640656	1.53076	873.976	874.617	13.9817	15.5125	0.162256	2620.19	-0.02584	2	1.74097	tr	Triticum aestivum	A0A3B6MV98	Helicase ATP-binding domain-containing protein	GYHLDHESSMDRSVNSQYQKR	Guanidinyl [N-term G K20]	GO:0003677; GO:0003678; GO:0004843; GO:0005524; GO:0005634; GO:0006139; GO:0016818; GO:0019784; GO:0043130; GO:0071108			K15362	TraesCS5D02G359700.1	100	0
Cluster_00420	5	6	5248.6	875.775	29.4494	94937	1.04158	1.64846	875.612	876.654	28.8014	30.4499	0.284411	5248.56	-0.0108785	3	3.21425	tr	Triticum aestivum	V5RJL6	Puroindoline	LLGECCSRLGQMPPQCRCNIIQGSIQGDIGGIFGFQRDRASKVIQE	Carbamidomethyl [C5 C6 C16 C18]	GO:0045735				TraesCS5D02G004100.1.cds1	100	5.77e-108
Cluster_00421	4	6	5248.33	875.729	26.3599	94952	0.598197	0.464327	875.678	876.277	26.133	26.5973	0.193659
Cluster_00422	4	6	5290.64	882.781	34.6723	95730	0.762793	2.55723	882.942	883.705	33.6185	36.1757	0.26141	2646.31	0.00720701	6	2.5877	tr	Triticum aestivum	A0A3B6U6Z7	Uncharacterized protein	TVLGALGGGVECSFYIFFQSPKW	Carbamidomethyl [C12] Guanidinyl [N-term T K22]	GO:0000209; GO:0005737; GO:0006515; GO:0016021; GO:0043161; GO:0045862; GO:0051087; GO:0061630; GO:0071218				TraesCSU02G139900.1	100	1.13e-149
Cluster_00423	4	6	5296.7	883.791	23.863	95827	0.651375	0.807265	883.683	884.334	23.5686	24.3758	0.0839742	5297.66	-0.0138543	8	2.18461	tr	Triticum aestivum	A0A3B6BXI4	Uncharacterized protein	ETKLDSFNLPLYAPSVEEVKAVINRTKLFSIEHAGTVEVNWDPQDD	Guanidinyl [K20 K27]	GO:0008757; GO:0032259				TraesCS2B02G036300.1	100	0
Cluster_00424	5	6	5305.58	885.27	27.8587	96031	0.87676	0.810603	885.302	886.179	27.3268	28.1374	0.174619	1768.77	-0.00241825	0	1.63023	tr	Triticum aestivum	A0A2X0SD28	NPH3 domain-containing protein	SCESFAADASGAGLQEK	Carbamidomethyl [C2] Guanidinyl [K17]
Cluster_00425	5	6	5311.63	886.279	21.1767	96118	0.948515	1.26746	886.224	887.173	20.1506	21.4181	0.233986	1769.83	0.00700911	0	4.04649	tr	Triticum aestivum	A0A1G4P206	HMW glutenin i-type subunit 3A	QCCQQLPQIPQQSR	Carbamidomethyl [C2 C3]	GO:0045735				TraesCS1B02G011300.1.cds1	50.98	6.84e-16
Cluster_00426	6	6	5315.53	886.93	21.5057	96183	0.994746	0.730197	886.834	887.828	21.2883	22.0185	0.0812277
Cluster_00427	6	6	5316.59	887.106	33.5603	96231	0.927684	1.85633	887.353	888.281	32.954	34.8103	0.271706	6206.11	-0.00556274	11	2.53827	tr	Triticum aestivum	A0A3B6KLZ0	Tousled-like protein kinase	TKEAVERHRKSLKKRQSSDKGDGSDAETSMSEEDFLLQDEICKSRLTSIKRE	Carbamidomethyl [C42] Guanidinyl [K10 K13 K20 K43]	GO:0004672; GO:0005524			K08864	TraesCS5A02G389200.2	100	0
Cluster_00428	4	6	5329	889.174	31.5529	96436	0.907951	1.50614	889.256	890.164	31.103	32.6091	0.148731	1776.98	-0.00991794	1	3.62619	sp	Triticum aestivum	Q03033	Elongation factor 1-alpha	GITIDIALWKFETTK	Guanidinyl [K10]	GO:0003746; GO:0003924; GO:0005525; GO:0005737; GO:0006412; GO:0006414	GO:0090377	GO:0090377	K03231	TraesCS4D02G197200.1	100	0
Cluster_00429	4	6	5349.72	892.627	24.6036	96806	0.616291	1.09441	892.713	893.33	24.2236	25.318	0.11273	5351.72	-0.0133629	5	2.96638	tr	Triticum aestivum	A0A3B6BZJ8	F-box domain-containing protein	TFRLMSRPARLGKCLHESLLEMNDTLALCSISIDKHTIDVWVVQD	Carbamidomethyl [C14 C29] Guanidinyl [N-term T K35]					TraesCS2B02G107900.1.cds1	100	0
Cluster_00430	4	6	5353.71	893.293	34.8761	96921	0.594319	1.32526	893.581	894.175	34.2331	35.5584	0.133167	5354.76	-0.0203259	8	3.15971	tr	Triticum aestivum	A0A3B6AU36	Probable 6-phosphogluconolactonase	EPKLNSEIRIFESSDEILTDLAEYISQVSEISVKERGYFAIALSGGPL	Guanidinyl [K34]	GO:0005737; GO:0005975; GO:0009051; GO:0017057			K01057	TraesCS2A02G175400.1	100	0
Cluster_00431	4	6	5364.59	895.105	17.3868	97135	0.619229	1.46131	895.549	896.168	17.0739	18.5352	0.218328
Cluster_00432	4	6	5377.8	897.308	28.2956	97360	0.621354	1.03802	897.592	898.214	27.9217	28.9598	0.067381	2689.35	-0.00795316	3	1.77379	tr	Triticum aestivum	A0A3B6TI03	Uncharacterized protein	NGHASHQTNLEAASILTKVTWAAW	Guanidinyl [N-term N K18]					TraesCS7D02G234100.1	100	0
Cluster_00433	7	6	5381.41	897.909	19.7972	97422	1.19772	1.61444	897.823	899.02	19.4029	21.0174	0.275268	1794.93	-0.0115658	2	2.22019	tr	Triticum aestivum	A0A3B6RBD7	Uncharacterized protein	LQQSDIKGKQSQHEK	Guanidinyl [N-term L]	GO:0005783; GO:0016021; GO:0071816			K22384	TraesCS7A02G161200.2	100	2.56e-122
Cluster_00434	6	6	5402.71	901.459	32.0053	97780	1.15912	1.69376	901.724	902.883	30.8488	32.5426	0.248945	1801.84	-0.00337965	2	3.1946	tr	Triticum aestivum	A0A1B1V4Q3	Glyceraldehyde-3-phosphate dehydrogenase	KGIMGYVEEDLVSTDF		GO:0006006; GO:0016620; GO:0050661; GO:0051287			K00134	TraesCS7A02G313100.3	99.407	0
Cluster_00435	4	6	5518.5	920.757	24.2913	99822	0.789205	1.20647	920.828	921.617	23.4103	24.6168	0.211185	1840.82	0.000547082	1	1.66541	tr	Triticum aestivum	A0A3B6PPY0	Uncharacterized protein	DMEAGYATIQMEERR	Guanidinyl [N-term D]	GO:0003677; GO:0005730; GO:0006334; GO:0006355; GO:0010847; GO:0042393; GO:0043486			K15193	TraesCS6B02G278300.1	100	0
Cluster_00436	4	6	5521.84	921.314	35.0998	99922	1.07719	1.32462	921.258	922.336	34.1273	35.4519	0.206162	1840.93	0.011086	2	1.81372	tr	Triticum aestivum	A0A3B6PQ48	Uncharacterized protein	AATGGKKAVDGCSLAHSK	Carbamidomethyl [C12] Guanidinyl [K6 K7]					TraesCS6B02G346300.1.cds1	100	2.59e-118
Cluster_00437	5	6	5526.79	922.139	34.0254	100065	0.838537	1.5365	922.36	923.198	33.3798	34.9163	0.269508	1844.03	-0.011476	2	2.09661	tr	Triticum aestivum	A0A3B6C6H4	PKS_ER domain-containing protein	LKTVIDSKFPLSDAGK	Guanidinyl [K2 K8 K16]	GO:0016491			K00224	TraesCS2B02G295300.1	100	0
Cluster_00438	5	6	5531.84	922.98	40.3464	100127	0.815115	1.49155	922.911	923.726	39.4882	40.9798	0.197366
Cluster_00439	4	6	5537.94	923.997	40.3215	100234	0.84094	1.24171	924.254	925.095	39.3589	40.6006	0.196539	2770.47	-0.00539193	4	2.15091	tr	Triticum aestivum	A0A3B5ZPE7	Uncharacterized protein	EIKGDPLKRDDWGYHRFVARTVL					K10523	TraesCS1D02G036400.1.cds1	100	0
Cluster_00440	8	6	5556.84	927.147	34.2024	100552	1.61812	1.56495	927.045	928.663	33.6831	35.2481	0.127642	1851.89	0.00561395	2	1.84664	tr	Triticum aestivum	A0A3B5XWG2	LRRNT_2 domain-containing protein	LNCISLRSIDASNNSF	Carbamidomethyl [C3] Guanidinyl [N-term L]	GO:0005886; GO:0009755; GO:0016021				TraesCS1A02G114700.1.cds1	100	0
Cluster_00441	4	6	5597.73	933.962	37.2752	101252	0.885339	2.07442	933.811	934.697	36.1757	38.2502	0.248464	2799.39	-0.0136136	2	1.78188	tr	Triticum aestivum	A0A077RV16	TF-B3 domain-containing protein	RCVFLTTGWPKFVVDNSLREYE	Carbamidomethyl [C2] Guanidinyl [N-term R K11]	GO:0003677; GO:0005634				TraesCS3B02G319400.2	100	0
Cluster_00442	5	6	5604.73	935.129	30.6068	101356	1.00386	1.7026	935.218	936.222	30.2501	31.9527	0.267736	2805.44	-0.0158189	2	1.91506	tr	Triticum aestivum	A0A3B6SE14	F-box domain-containing protein	LRTRDEAVVGEEAVSFEILGWYPK	Guanidinyl [N-term L]					TraesCS7B02G205100.1	100	0
Cluster_00443	4	6	5614.09	936.689	34.3364	101579	0.662685	0.947033	937.129	937.792	34.0761	35.0232	0.267295	1873.02	0.00154506	1	1.27638	tr	Triticum aestivum	A0A3B6LTT1	Uncharacterized protein	RSSYPPPPPPPRKKW	Guanidinyl [N-term R K13]					TraesCS5B02G409100.1	100	0
Cluster_00444	4	6	5630.69	939.455	24.9244	101875	0.616133	0.62471	939.735	940.351	24.6168	25.2415	0.0512592	5631.68	-0.0151642	10	1.65406	tr	Triticum aestivum	A0A3B6CGR5	UBIQUITIN_CONJUGAT_2 domain-containing protein	PSMEGTVTEVVFPPVTRSDENGDGDVEDAGSSNGGKSWVKTVQKEWKILED	Guanidinyl [N-term P K36 K40]	GO:0061631			K10581	TraesCS2B02G596800.1	100	0
Cluster_00445	5	6	5632.58	939.77	31.1952	101918	0.986297	0.530467	939.858	940.844	30.9087	31.4391	0.19256	5634.77	-0.040729	9	3.60581	tr	Triticum aestivum	A0A3B6RJS7	Uncharacterized protein	GADLGYVGDDTPVSSEEPLSPAPGVETVCVFPKNAGKIVPAGEETELLVGLQNE	Carbamidomethyl [C29] Guanidinyl [N-term G K37]	GO:0005789; GO:0016021			K13249	TraesCS7A02G386100.3	100	0
Cluster_00446	4	6	5634.85	940.149	38.114	101934	0.814223	1.17386	940.351	941.165	37.6661	38.84	0.251016	2819.41	0.0211548	5	2.8109	tr	Triticum aestivum	A0A3B5Y5K9	ATP synthase subunit beta	TGLTVAEHFRDAEGQDVLLFIDNIF		GO:0000275; GO:0005524; GO:0005753; GO:0042776; GO:0045261; GO:0046933; GO:0046961	GO:0005524	GO:0005524	K02133	TraesCS1A02G379000.1	100	0
Cluster_00447	7	6	5642.58	941.438	15.8855	102057	1.16216	1.18455	941.536	942.698	15.408	16.5925	0.274623	5643.57	0.00839447	5	3.10542	tr	Triticum aestivum	A0A3B6C8C8	Uncharacterized protein	TCVDSEQSAACPEADAFVDLVKAREAGLTNVNTAGINLQSCQSADESLGPSQY	Carbamidomethyl [C2 C11 C41]					TraesCS2B02G351400.1	100	0
Cluster_00448	4	6	5646.62	942.11	34.7046	102128	1.18771	1.70114	941.956	943.144	33.4942	35.1954	0.131027	5647.84	-0.041132	0	3.6781	tr	Triticum aestivum	Q9M4M1	Alpha-gliadin	SQVLQQSTYQLLQELCCQHLWQILEQSQCQAIHNVVHAIILHQQQK	Carbamidomethyl [C16 C17 C29] Guanidinyl [K46]	GO:0045735				TraesCS6A02G049400.1.cds1	97.203	3.84e-177
Cluster_00449	4	6	5657.94	943.997	40.5328	102350	0.81943	0.949663	944.358	945.178	39.7315	40.6812	0.178588	1887.03	0.0153031	1	2.41329	tr	Triticum aestivum	A0A3B6PN46	Uncharacterized protein	FLTSIVADAVQKAVGDK	Guanidinyl [N-term F K12 K17]	GO:0000932; GO:0031087			K12616	TraesCS6B02G314800.3	100	0
Cluster_00450	4	6	5664.4	945.074	39.5462	102462	0.671659	1.15668	945.575	946.247	39.3239	40.4806	0.131386
Cluster_00451	4	6	5702.83	951.48	27.9323	103131	0.954367	1.62352	951.295	952.25	26.969	28.5925	0.0905718	2853.43	-0.012418	3	2.56356	tr	Triticum aestivum	A0A3B6GSB9	Serine/threonine protein phosphatase 2A regulatory subunit	LSWKSLKSGPGGNGGGGSPTAKSNPMSPR	Guanidinyl [K4]	GO:0000159; GO:0007165; GO:0019888			K11584	TraesCS3D02G123500.1	100	0
Cluster_00452	4	6	5777.96	964	40.752	104362	0.819892	0.726618	964.122	964.942	40.241	40.9677	0.156814
Cluster_00453	6	6	5791.85	966.316	37.6782	104620	1.33748	1.34531	966.354	967.691	37.1328	38.4781	0.196418	5795	0.0170338	11	3.3514	tr	Triticum aestivum	A0A3B6NUH4	AP-1 complex subunit gamma	LLVNDTNVKPLTKELVDYLQVADPDFKEDLTAKICSIAEKFSQEKLWY	Carbamidomethyl [C35] Guanidinyl [N-term L K9 K27 K33]	GO:0006886; GO:0016192; GO:0030121			K12391	TraesCS6A02G373200.2	100	0
Cluster_00454	4	6	5805.37	968.57	36.1046	104875	0.670765	1.81404	968.645	969.315	35.4014	37.2155	0.20538	1936.03	0.012236	1	1.44099	tr	Triticum aestivum	A0A3B6PNY4	Uncharacterized protein	IAGNIEIGQQVTIPQINE		GO:0000226; GO:0005874; GO:0008017			K16732	TraesCS6B02G311200.2	100	0
Cluster_00455	4	6	5805.87	968.653	35.5446	104880	0.774299	2.05757	968.877	969.651	34.5923	36.6499	0.214824	1935.88	0.0146916	1	1.22194	tr	Triticum aestivum	A0A3B6NSQ7	Uncharacterized protein	MEAKADVAAGGGDDLSTMR	Guanidinyl [N-term M]	GO:0001510; GO:0005634; GO:0008168; GO:0016607; GO:0036396			K05925	TraesCS6A02G254900.1	100	0
Cluster_00456	4	6	5808.79	969.139	39.5958	104964	0.800667	1.44877	969.315	970.116	38.634	40.0828	0.200975
Cluster_00457	4	6	5840.98	974.504	37.9141	105495	0.676181	2.00015	974.575	975.251	36.7026	38.7027	0.21995	3894.75	-0.036558	4	2.51373	tr	Triticum aestivum	A0A3B6ERI8	Myb-like domain-containing protein	GEEPGEQREKQRTNDTSDVHPEEGQLNGCDASKR	Carbamidomethyl [C29] Guanidinyl [K10]	GO:0005829; GO:0006637; GO:0009062; GO:0046872; GO:0047617				TraesCS3A02G395200.1	100	0
Cluster_00458	4	6	5851.73	976.295	39.619	105693	0.67835	0.752815	976.658	977.336	39.4882	40.241	0.292927
Cluster_00459	4	6	5859.05	977.515	37.5752	105824	0.731643	1.24424	977.624	978.355	36.6021	37.8464	0.0644202
Cluster_00460	5	6	5879.98	981.004	37.0275	106176	1.07704	0.758923	980.922	981.999	36.6021	37.3611	0.155821	1960.99	0.00807523	2	1.3629	tr	Triticum aestivum	A0A3B6NJV5	Uncharacterized protein	PGSPSHFKCPILKTVMY	Carbamidomethyl [C9]	GO:0004672; GO:0004842; GO:0005524				TraesCS6A02G018500.1	100	0
Cluster_00461	4	6	5890.31	982.725	40.5155	106351	0.843305	1.20899	983.131	983.974	39.4208	40.6298	0.141584
Cluster_00462	4	6	5897.96	984.001	37.2619	106474	0.76509	1.46598	983.895	984.66	35.9346	37.4006	0.152958	4915.63	0.0486753	4	3.01488	tr	Triticum aestivum	A0A3B6RDC1	PPDK_N domain-containing protein	DAGLLGIVGLFVWIRFMSTRQLIWNKNYNVKPREISQAQDR	Guanidinyl [K26 K31]	GO:0005524; GO:0016301			K08244	TraesCS7A02G235200.3	100	0
Cluster_00463	5	6	5910.99	986.172	39.0341	106721	0.873986	1.06906	986.378	987.252	38.9531	40.0222	0.262909	1971.02	0.0107947	4	1.89645	tr	Triticum aestivum	A0A3B6MJA4	ULP_PROTEASE domain-containing protein	LQHFVLTSGHKFVNNF	Guanidinyl [N-term L K11]	GO:0008234				TraesCS5D02G007500.1	100	0
Cluster_00464	5	6	5918.85	987.483	22.7199	106840	0.795925	0.803007	987.57	988.366	22.3953	23.1983	0.219281	5923.86	-0.0574581	3	2.58435	tr	Triticum aestivum	A0A3B6QAX4	Protein kinase domain-containing protein	QHSTVAANDIVGNTPGDCTKVAGLSAHTPLKNYNMSSIVSDKNVQWGSEESKPSR	Carbamidomethyl [C18] Guanidinyl [K52]	GO:0004672; GO:0005524; GO:0016021				TraesCS6D02G092300.1	100	0
Cluster_00465	4	6	5943.19	991.54	32.8892	107208	0.640702	2.67457	991.746	992.387	31.3051	33.9797	0.103499	2973.57	-0.0252197	4	2.44947	tr	Triticum aestivum	A0A3B6NVG0	Uncharacterized protein	KDQAKAEKEADFIVKAVCGSKRKAE	Carbamidomethyl [C18] Guanidinyl [K5 K15 K21 K23]					TraesCS6A02G353000.1.cds1	100	6.83e-87
Cluster_00466	4	6	5947.11	992.193	34.9062	107297	1.04234	1.7704	992.307	993.349	34.0761	35.8465	0.0422074
Cluster_00467	5	6	5955.16	993.534	39.9931	107414	0.964355	1.6336	993.858	994.822	38.634	40.2676	0.160277	5960.12	0.010969	8	3.5008	tr	Triticum aestivum	A0A3B5Y7K4	Uncharacterized protein	TKFAAGVQHSVDSSMYLKSCIGSDKVLRSVVSKSFGKSRLNLVAEVNFKDFR	Carbamidomethyl [C20] Guanidinyl [N-term T K18 K25 K49]	GO:0005741; GO:0008308				TraesCS1A02G441800.2	100	0
Cluster_00468	4	6	5960.76	994.467	38.9787	107522	0.616676	1.51792	994.634	995.251	38.4426	39.9605	0.201417	1987.95	-0.011282	6	1.20614	tr	Triticum aestivum	A0A3B6PSW3	Uncharacterized protein	LLNNWCVAGDFTGLVYF	Carbamidomethyl [C6]					TraesCS6B02G407900.1	100	0
Cluster_00469	4	6	5961.85	994.649	34.3303	107519	1.01921	1.48247	994.661	995.68	33.3798	34.8622	0.154703
Cluster_00470	4	6	5973.14	996.53	36.5855	107720	1.18381	1.23953	996.647	997.831	35.9346	37.1742	0.0724091	5975.13	0.0399678	9	3.37523	tr	Triticum aestivum	A0A3B5ZMP4	Uncharacterized protein	YNLIKGSSSKSASIGGQSAMVGTAMSGTDEARRLREKAKVDLVQLINKKDDDLR	Guanidinyl [N-term Y K10 K37 K39]	GO:0005524; GO:0006952; GO:0043531				TraesCS1D02G022500.1	100	0
Cluster_00471	5	6	5983.09	998.189	40.3476	107856	1.10574	1.62194	998.235	999.341	39.292	40.914	0.269144
Cluster_00472	4	6	6011.12	1002.86	36.566	108343	1.06007	1.64257	1002.76	1003.82	35.4014	37.044	0.172903	3006.52	0.0157638	3	2.19011	tr	Triticum aestivum	A0A3B6U8X3	Uncharacterized protein	RTMLYLNGCSAGAASLRLAKDLAENNR	Carbamidomethyl [C9] Guanidinyl [N-term R]	GO:0016747; GO:0030639			K17212	TraesCSU02G000100.1	100	0
Cluster_00473	5	6	6030.17	1006.04	34.293	108631	1.33635	1.56495	1005.78	1007.11	33.6831	35.2481	0.0631697	2010.98	0.00921581	5	3.86561	tr	Triticum aestivum	A0A3B6KFR1	DUF3700 domain-containing protein	CLFEGVLDNLGRLSQQY	Carbamidomethyl [C1]		GO:0005886	GO:0005886		TraesCS5A02G134000.1	100	2.58e-173
Cluster_00474	5	6	6053.1	1009.86	40.2399	108965	0.991012	0.848815	1009.66	1010.65	39.608	40.4568	0.209407	6054.03	-0.000190497	1	4.12863	tr	Triticum aestivum	A0A3B6TZ07	Glyco_hydro_18 domain-containing protein	SALDLFDHLWDSYFGGSKPGVPRPLGDAWLDGVDLFLEHGTPADRYDVLALELAK		GO:0004568; GO:0005576; GO:0005975			K01183	TraesCSU02G026500.1.cds1	100	0
Cluster_00475	4	6	6091.94	1016.33	39.8296	109495	0.747798	1.97128	1016.33	1017.08	39.0085	40.9798	0.248901	3046.53	-0.0277892	6	1.80167	tr	Triticum aestivum	A0A2X0TP13	Uncharacterized protein	SKLDDKTEETTKEPSTAAKDEEKARR	Guanidinyl [K12 K23]
Cluster_00476	5	6	6099.91	1017.66	29.3414	109636	0.999324	0.95292	1017.74	1018.74	28.9598	29.9127	0.201621	6101.87	0.0486303	9	2.49665	tr	Triticum aestivum	A0A3B6EJG3	Uncharacterized protein	GNSRTVSGSPISTQQKYTNTDDTYLVNLDSEPSRSLQSSSDSRVRDASPLKDEDD	Guanidinyl [N-term G K16]	GO:0016567; GO:0046872; GO:0061630				TraesCS3A02G287900.3	100	0
Cluster_00477	4	6	6116.02	1020.34	40.6426	109858	0.863785	1.15021	1020.38	1021.25	39.8296	40.9798	0.277502	6117.04	-0.0495417	1	4.88722	sp	Triticum aestivum	Q8L5C6	Xylanase inhibitor protein 1	SALDLFDHLWNSYFGGSKPSVPRPFGDAWLDGVDLFLEHGTPADRYDVLALELAK		GO:0004568; GO:0004857; GO:0005576; GO:0005975; GO:0050832			K01183	TraesCS6A02G077000.1.cds1	86.928	0
Cluster_00478	4	6	6244.1	1041.69	39.7492	111534	0.948375	1.51792	1041.85	1042.8	38.4426	39.9605	0.133389
Cluster_00479	4	6	6252.27	1043.05	38.6364	111648	0.921669	1.07195	1043.41	1044.33	38.0227	39.0947	0.0947618	3127.49	-0.0074908	2	1.90921	tr	Triticum aestivum	A0A3B6H1B0	PPM-type phosphatase domain-containing protein	SNGRPEPATAQAQASGEAKASEGVSKAESDR	Guanidinyl [N-term S]	GO:0005634; GO:0005829; GO:0046872; GO:0106306; GO:0106307			K14497	TraesCS3D02G355900.1	100	0
Cluster_00480	4	6	6272.51	1046.43	39.3318	111887	0.665425	1.63354	1046.67	1047.33	38.7397	40.3733	0.0624158
Cluster_00481	4	6	6273.95	1046.67	39.9011	111892	0.781442	1.24421	1046.87	1047.65	39.6992	40.9434	0.104833
Cluster_00482	4	6	6297.78	1050.64	30.4967	112243	0.93136	1.41863	1050.73	1051.66	29.2926	30.7113	0.137191	5248.56	-0.0255746	3	5.77604	tr	Triticum aestivum	V5RJL6	Puroindoline	LLGECCSRLGQMPPQCRCNIIQGSIQGDIGGIFGFQRDRASKVIQE	Carbamidomethyl [C5 C6 C16 C18]	GO:0045735				TraesCS5D02G004100.1.cds1	100	5.77e-108
Cluster_00483	4	6	6320.06	1054.35	37.1326	112550	0.672	2.4746	1054.37	1055.04	35.8911	38.3657	0.255458	3161.29	0.0155762	10	1.28317	tr	Triticum aestivum	A0A3B6MMH7	Uncharacterized protein	NPENNDESSGVEEEKNQEAPEEDGMAGKE						TraesCS5D02G105600.2	100	0
Cluster_00484	4	6	6336.2	1057.04	35.9891	112796	0.971192	1.57897	1057.39	1058.36	35.0232	36.6021	0.226946	3169.57	-0.0227726	3	2.63164	tr	Triticum aestivum	A0A077RYY6	Uncharacterized protein	IGMNLHTDDSDDVDERNVVFLRREKL	Guanidinyl [N-term I K25]					TraesCS7B02G002700.1	43.333	6.06e-26
Cluster_00485	4	6	6382.04	1064.68	35.1028	113413	0.802917	1.52444	1064.9	1065.71	34.6513	36.1757	0.20039	3193.34	-0.0078206	9	1.99106	tr	Triticum aestivum	A0A3B6IWS1	F-box domain-containing protein	RWRIDAAPECAEIIWSHQDEDHDDDD	Carbamidomethyl [C10]					TraesCS4B02G285100.1	100	0
Cluster_00486	4	6	6482.39	1081.41	39.188	114569	0.791572	1.08238	1081.68	1082.48	39.0374	40.1198	0.0900276
Cluster_00487	5	6	6516.47	1087.09	39.3043	115077	1.04337	0.829957	1087	1088.04	38.5584	39.3884	0.0502366
Cluster_00488	4	6	6522.35	1088.07	40.7077	115134	0.706743	1.68775	1088.13	1088.84	39.292	40.9798	0.175442	2175.09	-0.0136618	3	1.67878	tr	Triticum aestivum	A0A3B6KEI3	Uncharacterized protein	WRPGTQGRGGKGGRGNYSSR	Guanidinyl [K11]					TraesCS5A02G170600.4	100	0
Cluster_00489	4	6	6562.57	1094.77	36.3882	115675	1.1212	1.22488	1094.98	1096.1	36.1757	37.4006	0.215317
Cluster_00490	4	6	6598.55	1100.77	40.3201	116078	0.78089	1.68775	1101.12	1101.9	39.292	40.9798	0.185154
Cluster_00491	4	6	6664.19	1111.71	34.841	116787	0.950809	1.94257	1111.84	1112.79	33.5651	35.5076	0.263737	2222.36	0.0147168	1	0.983825	tr	Triticum aestivum	A0A077S1H7	S1 motif domain-containing protein	GRVKETVLKKKVVNVNIKE	Guanidinyl [N-term G]	GO:0003676; GO:0009507; GO:0009508				TraesCS3B02G425900.1	100	0
Cluster_00492	4	6	6736.22	1123.71	32.8319	117645	0.837515	1.16304	1124.07	1124.91	32.3312	33.4942	0.291705	3367.68	-0.0225156	2	2.7825	tr	Triticum aestivum	A0A3B6NXJ4	Uncharacterized protein	LATAASGRNTLLLRCSASGGDGAGGPDPVLEEQK	Carbamidomethyl [C15]	GO:0005506; GO:0009507; GO:0010291; GO:0016021; GO:0016123; GO:0016705; GO:0020037	GO:0009507	GO:0009507	K15747	TraesCS6A02G398600.1	100	0
Cluster_00493	4	6	6794.44	1133.41	40.3687	118315	1.14367	1.0376	1133.73	1134.87	39.9301	40.9677	0.175723	3398.56	0.00540474	3	1.97837	tr	Triticum aestivum	A0A3B5YZI3	Uncharacterized protein	ISRLSDEDFGEDECEDFRLFVQKEHSK	Carbamidomethyl [C14] Guanidinyl [N-term I K27]	GO:0003677; GO:0046872				TraesCS1B02G274000.2	100	0
Cluster_00494	4	6	6865.53	1145.26	40.7957	119155	0.828542	0.486652	1145.6	1146.43	40.4568	40.9434	0.261543
Cluster_00495	4	6	6867.22	1145.54	40.1829	119190	0.961689	1.19152	1145.99	1146.96	39.3589	40.5504	0.251058	4583.25	0.0192664	8	2.43475	tr	Triticum aestivum	A0A3B6LTE3	Uncharacterized protein	EKHKESDEYKRAQEEEWACRQRQLAIQAEEAKEAKR	Carbamidomethyl [C19] Guanidinyl [K4 K10 K35]					TraesCS5B02G396500.1	100	0
Cluster_00496	4	6	6871.3	1146.22	36.4882	119245	0.663792	2.5943	1146.79	1147.45	35.5076	38.1019	0.0627134	4584.19	-0.0097549	6	3.29653	tr	Triticum aestivum	A0A3B6GWH5	Protein kinase domain-containing protein	TGEVLFPNEPVSMMLARMIGMISPIDMEMLELGQETHKYF		GO:0004672; GO:0005524				TraesCS3D02G345700.1	100	0
Cluster_00497	5	6	6891.16	1149.53	39.7496	119463	0.932924	1.38597	1149.65	1150.58	39.0947	40.4806	0.266879	3447.85	0.00837883	6	2.22831	tr	Triticum aestivum	A0A3B6ESM9	FBD domain-containing protein	IESAFVLEEAVVLLAADPTDEMIRKVVFLF	Guanidinyl [N-term I K25]					TraesCS3A02G427000.1	100	0
Cluster_00498	4	6	6959.51	1160.93	36.6878	120155	1.04867	1.39383	1161.36	1162.41	35.6502	37.044	0.258977	3480.82	0.0134155	5	4.38379	tr	Triticum aestivum	A0A0S2GJS0	Low-molecular-weight glutenin subunit	GQWPQQQQVPQGTLLQPHQIAQLELMTSIAL		GO:0045735				TraesCS1D02G001100.1.cds1	43.023	4.38e-21
Cluster_00499	4	6	7010.92	1169.49	40.1851	120729	0.990701	1.32417	1169.79	1170.78	39.3884	40.7126	0.178943
Cluster_00500	4	6	7027.6	1172.27	40.0576	120887	0.857189	1.04971	1172.73	1173.59	39.9301	40.9798	0.0496288
Cluster_00501	4	6	7047.71	1175.62	38.9124	121160	1.51416	1.15448	1175.27	1176.79	38.806	39.9605	0.195436	3524.84	-0.0264015	7	2.44901	tr	Triticum aestivum	A0A191VYY7	ATP-dependent zinc metalloprotease	LQKLREKNIDFAAHSQQEDSGNLLFNLIGNL		GO:0004176; GO:0004222; GO:0005524; GO:0016021	GO:0009507	GO:0009507	K03798	TraesCS7A02G471000.2	99.406	0
Cluster_00502	5	6	7137.33	1190.56	38.9081	122083	1.29823	1.6565	1190.76	1192.05	38.3657	40.0222	0.244531
Cluster_00503	4	6	7209.31	1202.56	40.3048	122814	0.890826	0.897004	1202.98	1203.87	40.0828	40.9798	0.235571	3606.75	-0.0355954	6	2.31267	tr	Triticum aestivum	A0A3B6SCP4	Ubiquitin carboxyl-terminal hydrolase	GKAKKVRKAREDDDDDGMNPFQAEANYVSAR	Guanidinyl [K2 K5 K8]	GO:0004197; GO:0004843; GO:0005634; GO:0005829; GO:0006511; GO:0016579			K11855	TraesCS7B02G051400.2	100	0
Cluster_00504	4	6	7240.46	1207.75	38.061	123118	1.00377	2.03206	1207.8	1208.81	37.5141	39.5462	0.222068	2415.24	-0.0146971	1	2.05371	tr	Triticum aestivum	A0A3B6NNR3	Uncharacterized protein	KTPGSSAPSHSEITNKKIESYI	Guanidinyl [K17]	GO:0003700; GO:0055072				TraesCS6A02G204300.2	100	1.19e-169
Cluster_00505	4	6	7303.73	1218.3	37.9008	123760	1.08956	1.54026	1218.33	1219.42	36.6021	38.1424	0.100694	3653.8	-0.0262639	3	2.3301	tr	Triticum aestivum	A0A3B6RK77	CW-type domain-containing protein	RKNTSNGTNSIEDDLDSNSSQTESVAPLHVLKR	Guanidinyl [K32]	GO:0004519; GO:0005634; GO:0008270				TraesCS7A02G399000.1	100	0
Cluster_00506	4	6	7394.41	1233.41	40.241	124651	0.999207	1.78298	1233.8	1234.79	39.1968	40.9798	0.105094	3698.86	-0.0331021	1	2.18846	tr	Triticum aestivum	A0A3B6FL93	Uncharacterized protein	NLAAAEDMRQAVLAESPAASLDLMELDLSSLASVR	Guanidinyl [N-term N]	GO:0016491				TraesCS3B02G220800.1.cds1	100	2.04e-77
Cluster_00507	4	6	7399.69	1234.29	39.5945	124686	0.777614	1.75238	1234.39	1235.16	38.9024	40.6547	0.0814138	3701.83	-0.0265887	8	2.32242	tr	Triticum aestivum	A0A3B5YXG3	Uncharacterized protein	KKKKNIMEVKGKGQDEEEEEEEEEEEKKK	Guanidinyl [K4 K12 K28 K29]					TraesCS1B02G227200.1	100	0
Cluster_00508	4	6	7557.86	1260.65	39.9289	126155	0.99354	1.96289	1260.52	1261.51	38.9805	40.9434	0.222971	3779.97	-0.0300296	6	2.88292	tr	Triticum aestivum	A0A3B6TUG9	Uncharacterized protein	ADTPGVSKSLPVLSEKLSGNLRSNEEGADTVVWLGL	Guanidinyl [K16]	GO:0016491			K11168	TraesCS7D02G354600.1	100	0
Cluster_00509	5	6	7620.05	1271.02	39.4485	126736	1.19954	1.25621	1271.01	1272.21	39.2244	40.4806	0.243889
Cluster_00510	6	6	7662.78	1278.14	40.0006	127096	1.24895	2.04953	1278.31	1279.56	38.9303	40.9798	0.180087	3834.15	-0.025004	2	2.4683	tr	Triticum aestivum	A0A3B6GTP2	Uncharacterized protein	AGQPGGSKRAVAQPLAAAAVTEAPPAVIAPPPRPVVGAPR	Guanidinyl [K8]	GO:0009507; GO:0010436; GO:0016121; GO:0046872	GO:0009507	GO:0009507	K17913	TraesCS3D02G273500.1	100	0
Cluster_00511	4	6	8081.28	1347.89	38.3991	130093	0.845181	1.07912	1348.04	1348.88	38.0673	39.1464	0.270636
Cluster_00512	4	6	8090.59	1349.44	35.8631	130136	1.43952	1.64055	1349.43	1350.87	35.2951	36.9356	0.213981	4049.05	0.0291907	6	2.34057	tr	Triticum aestivum	A0A3B6RMC3	LRRNT_2 domain-containing protein	QENSLSGPIPGALGDCKKLHILNLSCNSFNGSIPKEL	Carbamidomethyl [C16 C26] Guanidinyl [N-term Q]					TraesCS7A02G365300.1.cds1	100	0
Cluster_00513	4	6	8272.1	1379.69	37.5761	131314	1.00689	2.02242	1379.98	1380.99	36.7491	38.7715	0.0876967	4139.09	0.0303308	6	2.00223	tr	Triticum aestivum	A0A3B6LGD1	Uncharacterized protein	VDANFEMNTDSETIKTACKDILQKHSKNRRHQIK	Carbamidomethyl [C18] Guanidinyl [N-term V K19]					TraesCS5B02G051500.2	100	0
Cluster_00514	4	6	8286.82	1382.14	31.403	131400	1.5798	1.6089	1381.91	1383.49	30.7873	32.3961	0.145302	4145.19	-0.00649337	2	1.81814	tr	Triticum aestivum	A0A3B6JNM2	DOMON domain-containing protein	MVQLLVTVATAVLLLVAGATAQRQGCENATFPAGRSFER	Carbamidomethyl [C26]					TraesCS4D02G265100.1.cds1	100	8.03e-135
Cluster_00515	6	6	8989.81	1499.31	37.8358	134508	1.78554	1.77896	1499.22	1501	37.1742	38.9531	0.157393	2999.4	0.0248548	1	0.966012	tr	Triticum aestivum	A0A3B5Y3Z2	Coilin_N domain-containing protein	VDDICQDQSSHGSKESKPSTIGIEEK	Carbamidomethyl [C5] Guanidinyl [N-term V K17 K26]	GO:0000387; GO:0015030; GO:0030619; GO:0030620			K13150	TraesCS1A02G328700.1	100	0
Cluster_00516	4	5	1551.19	311.245	17.0707	1865	0.639663	1.31721	311.226	311.866	15.9949	17.3121	0.295731
Cluster_00517	4	5	1593.16	319.639	11.2658	3282	0.636226	1.57139	319.62	320.256	10.6776	12.249	0.232904
Cluster_00518	4	5	1597.87	320.581	13.7875	3461	0.664321	1.06012	320.56	321.224	13.0328	14.0929	0.256056
Cluster_00519	4	5	1625.66	326.14	13.8164	4418	0.686039	1.25994	326.085	326.771	12.9874	14.2474	0.2158
Cluster_00520	4	5	1647.77	330.561	14.8468	5392	0.734636	1.614	330.522	331.256	13.6275	15.2415	0.26086	1647.77	-0.00157524	0	2.49527	tr	Triticum aestivum	A0A3B6KNF4	Uncharacterized protein	FHQITGDQCHHLR	Carbamidomethyl [C9]					TraesCS5A02G432100.1	100	0
Cluster_00521	5	5	1690.89	339.186	13.7937	6914	0.892877	1.99619	339.13	340.023	13.0328	15.029	0.121558
Cluster_00522	5	5	1722.86	345.579	15.525	7908	0.858652	0.777605	345.544	346.403	15.2173	15.9949	0.0489807
Cluster_00523	4	5	1735.89	348.186	15.6555	8328	0.695454	0.423177	348.113	348.809	15.2671	15.6903	0.25594
Cluster_00524	5	5	1736.96	348.398	14.326	8363	0.885912	3.71712	348.358	349.244	13.1324	16.8495	0.133671
Cluster_00525	4	5	1768.46	354.7	10.386	9440	0.640709	0.9638	354.665	355.306	10.2872	11.251	0.273364
Cluster_00526	4	5	1773.37	355.681	12.0859	9639	0.654537	0.993543	355.656	356.31	11.6478	12.6414	0.29225
Cluster_00527	5	5	1775.86	356.18	13.3683	9728	0.880633	1.48659	356.132	357.013	12.7889	14.2755	0.143466	1775.86	-0.000682544	1	2.46164	tr	Triticum aestivum	A0A3B6KNF4	Uncharacterized protein	FHQITGDQCHHLRK	Carbamidomethyl [C9]					TraesCS5A02G432100.1	100	0
Cluster_00528	5	5	1780.12	357.031	24.4637	9998	0.860703	0.891675	357.001	357.862	24.071	24.9626	0.170095	1780.12	0.00129738	0	1.2567	tr	Triticum aestivum	A0A077RTJ8	Histone H3	LLIRKLPFQRLVRE		GO:0000786; GO:0003677; GO:0005634; GO:0046982	GO:0010369	GO:0010369	K11253	TraesCS6B02G081800.1.cds1	100	1.42e-95
Cluster_00529	4	5	1849.1	370.828	19.2271	12393	0.666553	0.861013	370.791	371.458	18.8795	19.7405	0.0991882
Cluster_00530	4	5	1848.95	370.798	20.592	12466	0.648663	0.85729	370.975	371.623	20.1003	20.9576	0.255176
Cluster_00531	4	5	1854.04	371.815	13.6468	12665	0.63906	1.04312	372.003	372.643	13.3805	14.4236	0.286267
Cluster_00532	4	5	1865.39	374.085	17.3664	13125	0.656362	1.91744	374.261	374.917	16.568	18.4854	0.129238
Cluster_00533	4	5	1878.94	376.796	17.2562	13673	0.663911	1.54212	376.762	377.426	16.9433	18.4854	0.173493
Cluster_00534	4	5	1885.36	378.079	11.3379	13945	0.679818	1.67968	378.035	378.715	10.5693	12.249	0.212946
Cluster_00535	4	5	1907.61	382.529	16.1601	14683	0.65348	1.34851	382.5	383.153	15.8091	17.1576	0.263201
Cluster_00536	5	5	1923.09	385.626	16.9772	15234	0.881952	1.5374	385.583	386.465	16.1993	17.7366	0.218123
Cluster_00537	5	5	1931.04	387.216	22.3881	15545	0.861566	1.54766	387.175	388.036	21.3471	22.8947	0.267064	1931.04	0.00180621	0	4.35936	tr	Triticum aestivum	A0A2R2Y425	CSB_alpha gliadin 18	CQAIHNVIHAIILHHR	Carbamidomethyl [C1]	GO:0045735				TraesCSU02G149946.1.cds1	96.271	7.02e-176
Cluster_00538	5	5	1949.99	391.004	18.2068	16284	0.874245	1.14617	390.962	391.836	17.9824	19.1286	0.039797	1950.01	-0.0179446	4	1.73721	tr	Triticum aestivum	A0A3B6RCM3	Fe2OG dioxygenase domain-containing protein	GKIEEGEGRKPEPRRE	Guanidinyl [N-term G K10]	GO:0006307; GO:0008198; GO:0035511; GO:0043734; GO:0051747			K10859	TraesCS7A02G215100.1	100	0
Cluster_00539	4	5	1956.66	392.339	15.9364	16539	0.6526	1.40819	392.494	393.147	14.7911	16.1993	0.214191
Cluster_00540	4	5	1960.08	393.023	14.913	16775	0.700909	1.92373	393.133	393.834	14.2755	16.1993	0.253655
Cluster_00541	4	5	1962.1	393.427	14.2126	16831	0.668216	0.602523	393.407	394.075	14.0034	14.606	0.116999
Cluster_00542	5	5	1969.03	394.814	14.6518	17070	0.867807	1.07517	394.778	395.646	14.3051	15.3803	0.222769	788.378	0.00785257	1	1.27541	tr	Triticum aestivum	A0A077RTK8	Uncharacterized protein	RQQDDK						TraesCS3B02G265900.1	99.765	0
Cluster_00543	5	5	1970.06	395.02	21.5468	17152	0.901041	1.12723	394.966	395.867	20.7792	21.9065	0.246225
Cluster_00544	6	5	1979.96	397	15.6851	17487	1.06556	1.1572	396.961	398.027	15.076	16.2332	0.142959
Cluster_00545	4	5	1986.06	398.219	14.6381	17683	0.66627	0.971973	398.38	399.046	14.2186	15.1906	0.0332918
Cluster_00546	5	5	1993.98	399.803	15.6151	17954	0.862815	0.512637	399.77	400.633	15.3803	15.8929	0.0512341	1993.98	-0.0186322	3	1.1552	tr	Triticum aestivum	A0A3B6RR73	HP domain-containing protein	ASKPEPEANAKETTPAVE	Guanidinyl [N-term A K3 K11]	GO:0005856; GO:0007010; GO:0051014; GO:0051015; GO:0051693	GO:0032432	GO:0032432	K05768	TraesCS7A02G494200.1	100	0
Cluster_00547	5	5	1997.17	400.441	20.7273	18117	0.878597	1.23945	400.399	401.278	20.4357	21.6751	0.232658	1997.15	0.0116913	2	1.45409	tr	Triticum aestivum	A0A3B5XZ46	Glutamine amidotransferase type-1 domain-containing protein	EKLLSASSKPKVAIIREE		GO:0004642; GO:0005524; GO:0006189; GO:0006541; GO:0046872	GO:0005739	GO:0005739	K01952	TraesCS1A02G152900.1	100	0
Cluster_00548	4	5	2031.15	407.238	22.3985	19247	0.676021	0.854282	407.39	408.066	22.1293	22.9835	0.0226441	2031.13	0.018827	3	0.806688	tr	Triticum aestivum	A0A3B6KPM9	Kinesin motor domain-containing protein	EERTKLLSELKKFRE	Guanidinyl [K5 K11 K12]	GO:0005524; GO:0005874; GO:0007018; GO:0008017; GO:1990939			K10400	TraesCS5A02G390000.1	100	0
Cluster_00549	5	5	2045.17	410.041	23.4241	19718	0.873894	1.10976	410.006	410.88	23.046	24.1558	0.0405935	2045.16	0.00674472	3	1.12574	tr	Triticum aestivum	A0A3B6MMY6	Uncharacterized protein	KEELKKAFTKIKELQE	Guanidinyl [K5 K12]					TraesCS5D02G117300.1.cds1	100	6.72e-91
Cluster_00550	4	5	2057.24	412.455	19.0441	20229	0.667044	1.25504	412.423	413.09	18.4854	19.7405	0.283178	2057.22	0.0111857	1	1.44261	tr	Triticum aestivum	A0A3B6CHN5	Uncharacterized protein	LAVARRLSLHPKARVELE						TraesCS2B02G625900.1.cds1	100	0
Cluster_00551	4	5	2061.17	413.241	23.4485	20395	0.654554	0.599147	413.212	413.867	23.1251	23.7242	0.201952	2061.15	0.00466132	3	1.29096	tr	Triticum aestivum	A0A3B5Y0D9	Uncharacterized protein	DKSVRLDYIKLVLELSE	Guanidinyl [N-term D]					TraesCS1A02G208600.1	100	0
Cluster_00552	4	5	2062.64	413.536	15.1062	20405	0.676847	1.39983	413.493	414.169	14.36	15.7599	0.212036
Cluster_00553	4	5	2062.68	413.543	15.6674	20406	0.676847	1.82459	413.493	414.169	14.4852	16.3098	0.13904	825.45	0.003803	1	1.70108	tr	Triticum aestivum	A0A3B6CEX2	Uncharacterized protein	RSPWAPL		GO:0016021				TraesCS2B02G541600.1	100	0
Cluster_00554	4	5	2072.35	415.477	16.4798	20816	0.656595	1.27991	415.43	416.087	15.7297	17.0096	0.169013
Cluster_00555	4	5	2075.17	416.042	21.5429	20950	0.668479	1.91004	416.007	416.675	21.2883	23.1983	0.0351813	2491.36	-0.0178203	3	1.90454	tr	Triticum aestivum	A0A3B6RQD8	Uncharacterized protein	ELKRLKSYLKSADAKRRSGDE	Guanidinyl [K6]	GO:0005524; GO:0006952; GO:0043531				TraesCS7A02G562000.1	100	0
Cluster_00556	4	5	2076.09	416.225	14.8475	21025	0.654858	0.626725	416.399	417.054	14.6404	15.2671	0.228895
Cluster_00557	4	5	2077.17	416.441	19.0652	21026	0.683999	0.930223	416.399	417.083	18.6205	19.5507	0.0756167
Cluster_00558	5	5	2083.98	417.803	14.9917	21259	0.841203	1.31864	417.783	418.624	14.2755	15.5942	0.18326
Cluster_00559	4	5	2102.19	421.445	20.7271	21997	0.674131	0.739867	421.407	422.082	20.4357	21.1756	0.0340049	2102.17	0.0176324	3	0.768784	tr	Triticum aestivum	A0A3B6EGW6	Uncharacterized protein	LLRKVEEADKNIGHLLE	Guanidinyl [N-term L K4 K10]	GO:0003774; GO:0003779; GO:0005516; GO:0005524; GO:0016459			K10357	TraesCS3A02G248800.2	100	0
Cluster_00560	4	5	2133.15	427.637	24.1027	23227	0.697016	1.64295	427.601	428.298	22.8947	24.5377	0.224707	2133.14	0.00380654	2	2.36276	sp	Triticum aestivum	Q41593	Serpin-Z1A	SAEPDFLERHIPRQRVAL		GO:0004867; GO:0005615; GO:0010951			K13963	TraesCS5D02G368900.1	99.499	0
Cluster_00561	4	5	2133.04	427.615	18.9948	23273	0.666524	0.740073	427.783	428.45	18.6205	19.3606	0.274099
Cluster_00562	4	5	2173.12	435.631	28.0042	24946	0.685077	0.590928	435.592	436.277	27.6814	28.2724	0.0771483
Cluster_00563	4	5	2180.23	437.053	25.169	25290	0.743599	0.963958	437.144	437.887	24.684	25.648	0.255181	2181.21	0.00762358	0	0.895867	tr	Triticum aestivum	A0A3B6PDL2	Uncharacterized protein	VHSRKETSKTARAIRDTAL	Guanidinyl [K9]	GO:0003676; GO:0003724; GO:0005524; GO:0006401	GO:0005730	GO:0005730	K12854	TraesCS6B02G034100.1	100	0
Cluster_00564	4	5	2182.1	437.428	13.7165	25285	0.673657	1.56468	437.394	438.068	12.482	14.0467	0.21671	2183.12	-0.00379787	0	2.13879	tr	Triticum aestivum	A0A077S2G1	Uncharacterized protein	TMAASGHKVNEVDGTTAKKL	Guanidinyl [N-term T K18 K19]	GO:0016021				TraesCS3B02G430500.1.cds1	100	0
Cluster_00565	5	5	2185.12	438.031	25.381	25437	0.871549	0.911693	437.989	438.861	24.8306	25.7423	0.262952
Cluster_00566	4	5	2185.25	438.057	19.8357	25506	0.714776	1.16162	438.177	438.892	19.2741	20.4357	0.260605
Cluster_00567	5	5	2205.16	442.04	21.0923	26204	0.869227	0.703463	441.999	442.868	20.7792	21.4827	0.212309
Cluster_00568	4	5	2205.2	442.047	19.328	26187	0.660475	1.34955	442.023	442.684	18.3326	19.6821	0.0407238
Cluster_00569	4	5	2210.08	443.022	9.76625	26395	0.666463	1.2569	442.984	443.65	9.48561	10.7425	0.157324	2210.08	0.00335887	4	2.21116	tr	Triticum aestivum	W5B8D6	Caleosin	VRDASRTDGKGDAADGHVVRE		GO:0004497; GO:0005509; GO:0016021			K17991	TraesCS2B02G384600.1	100	0
Cluster_00570	4	5	2211.06	443.22	11.6553	26505	0.799063	1.31855	443.154	443.953	11.6478	12.9664	0.204958	2212.07	-0.0100884	1	1.88015	tr	Triticum aestivum	A0A3B6RKT9	Uncharacterized protein	NKGQGASEEHPAGVAEKFAML	Guanidinyl [N-term N]	GO:0046872				TraesCS7A02G324700.1	100	0
Cluster_00571	4	5	2220.38	445.084	14.1896	26901	0.656849	0.955618	445.255	445.912	13.4979	14.4535	0.259132
Cluster_00572	4	5	2222.09	445.424	18.4773	26985	0.681952	0.70047	445.383	446.065	18.1238	18.8243	0.0914525
Cluster_00573	5	5	2245.05	450.018	16.0771	27923	0.924663	1.55986	450.137	451.062	14.9799	16.5398	0.13	2246.07	0.0013689	3	1.55925	tr	Triticum aestivum	A0A3B5Z3K1	Uncharacterized protein	QLSIFNHSKGMYRGCKASY	Carbamidomethyl [C15]					TraesCS1B02G395600.1	100	0
Cluster_00574	4	5	2251.22	451.25	13.9152	28273	0.770179	2.18332	451.127	451.898	12.8457	15.029	0.237308
Cluster_00575	4	5	2255.98	452.204	13.6996	28437	0.667946	0.528903	452.375	453.043	13.4979	14.0268	0.260315
Cluster_00576	4	5	2262.16	453.439	16.4604	28690	0.693234	0.49541	453.39	454.083	16.2332	16.7286	0.0203644
Cluster_00577	4	5	2262.22	453.45	15.15	28686	0.676709	0.426375	453.414	454.091	14.9539	15.3803	0.045157
Cluster_00578	4	5	2274.95	455.998	19.9382	29196	0.682915	1.71406	456.145	456.828	19.1286	20.8427	0.251874
Cluster_00579	4	5	2287.44	458.495	11.1144	29670	0.66362	1.10493	458.443	459.107	10.9163	12.0212	0.0203098
Cluster_00580	4	5	2287.35	458.477	11.375	29667	0.67204	1.87355	458.443	459.115	10.5319	12.4055	0.249912
Cluster_00581	4	5	2307.29	462.466	19.9551	30533	0.723705	0.647138	462.381	463.105	19.4532	20.1003	0.0724982
Cluster_00582	6	5	2313.11	463.63	19.693	30708	1.23234	1.37513	463.711	464.943	18.7755	20.1506	0.0911531	1389.71	0.0085848	1	1.80586	tr	Triticum aestivum	A0A3B6B5R1	Uncharacterized protein	LSVSGVDIGSTNSL	Guanidinyl [N-term L]	GO:0005524; GO:0043531				TraesCS2A02G464700.1	100	0
Cluster_00583	5	5	2315.09	464.025	21.3743	30767	0.92458	1.36135	463.976	464.9	20.9576	22.319	0.181277	2779.43	0.0240078	4	2.24747	tr	Triticum aestivum	A0A3B6IWQ5	BAG domain-containing protein	KVKDVKEAQGKNQETKQSEHQKE	Guanidinyl [K6 K16]	GO:0004843; GO:0008237; GO:0008541; GO:0016579; GO:0043161; GO:0051087; GO:0070628				TraesCS4B02G382700.2	100	0
Cluster_00584	5	5	2316.25	464.258	20.8427	30766	0.976538	0.91128	464.138	465.115	20.2643	21.1756	0.16547	926.406	0.00392381	0	0.852386	tr	Triticum aestivum	A0A3B6EJH7	Uncharacterized protein	EMELYDK		GO:0005509; GO:0016021			K23901	TraesCS3A02G205700.3	100	0
Cluster_00585	4	5	2316.28	464.263	20.8492	30788	0.839339	0.965993	464.155	464.995	20.2643	21.2303	0.141286
Cluster_00586	5	5	2317.2	464.448	25.3466	30855	0.925883	1.7584	464.412	465.338	24.684	26.4424	0.207619	2317.21	-0.00685267	3	2.93401	tr	Triticum aestivum	A0A3B6IYD4	Beta-amylase	YSNNLIKHGDKILDEANKVF		GO:0000272; GO:0016161; GO:0102229	GO:0042802	GO:0042802	K01177	TraesCS4B02G393500.2	100	0
Cluster_00587	6	5	2320.2	465.048	21.5033	30983	1.10826	1.12288	464.977	466.086	20.7236	21.8465	0.145385
Cluster_00588	4	5	2322.12	465.43	19.4925	31052	0.679141	0.702207	465.389	466.068	19.2241	19.9263	0.0448531	2322.11	8.99184e-05	4	1.91693	tr	Triticum aestivum	A0A3B6JCJ8	Uncharacterized protein	GEGEVQIVCPHLGRDSERRE	Carbamidomethyl [C9]					TraesCS4D02G016000.2	100	0
Cluster_00589	4	5	2346.14	470.235	20.8282	31938	0.707109	1.18841	470.148	470.856	20.5965	21.7849	0.197968
Cluster_00590	4	5	2360.59	473.125	17.5165	32531	0.642207	1.8111	473.305	473.947	16.5925	18.4036	0.292082
Cluster_00591	6	5	2364.26	473.859	19.361	32677	1.01619	1.19368	473.859	474.875	19.1286	20.3223	0.279707
Cluster_00592	4	5	2370.08	475.022	21.663	32902	0.691487	0.942833	474.981	475.672	21.0174	21.9602	0.190154
Cluster_00593	4	5	2372.3	475.467	26.632	32966	0.674159	0.520127	475.433	476.107	26.3736	26.8938	0.237364	2372.31	-0.00723199	2	3.70386	tr	Triticum aestivum	A0A3B6JHB6	Uncharacterized protein	AKGGGGGGGTGKGLFLLDKVEKVVE						TraesCS4D02G171800.1	100	0
Cluster_00594	4	5	2376.46	476.299	12.9017	33107	0.649838	1.92117	476.463	477.113	11.9205	13.8416	0.0857129
Cluster_00595	4	5	2377.78	476.563	14.068	33155	0.66747	1.50235	476.517	477.184	13.4776	14.9799	0.251895
Cluster_00596	4	5	2376.78	476.363	17.5794	33129	0.667498	2.64958	476.526	477.193	16.3793	19.0289	0.153987	951.481	0.00158892	0	2.18883	tr	Triticum aestivum	A0A1L5YF11	Protein disulfide-isomerase	FFQTNAPK		GO:0003756; GO:0005788	GO:0005788	GO:0005788	K09580	TraesCS4D02G098400.1	98.835	0
Cluster_00597	5	5	2381.08	477.224	12.9472	33264	0.892744	0.462025	477.158	478.05	12.7676	13.2296	0.216883
Cluster_00598	4	5	2392.1	479.426	15.3831	33652	0.693821	0.509275	479.367	480.061	15.1462	15.6555	0.122494
Cluster_00599	5	5	2413.08	483.624	13.1027	34386	0.947327	1.29705	483.578	484.526	12.7297	14.0268	0.110968	2413.1	-0.0225881	2	2.33331	tr	Triticum aestivum	A0A3B5Y3Y9	Uncharacterized protein	HVGRQLDLSDDDDGGRNYEPR						TraesCS1A02G328400.1	100	0
Cluster_00600	4	5	2422.08	485.422	13.1778	34716	0.704756	0.894665	485.375	486.079	12.6767	13.5713	0.0752205	2421.24	-0.0193732	4	1.62473	tr	Triticum aestivum	A0A3B6A1E0	Uncharacterized protein	IPEEKDKLTDEYFSPLSKQL	Guanidinyl [K18]	GO:0030515; GO:0031428; GO:0032040				TraesCS1D02G370500.1	100	0
Cluster_00601	7	5	2427.11	486.429	13.3631	34948	1.27778	0.943055	486.373	487.651	12.7297	13.6728	0.240803
Cluster_00602	5	5	2435.24	488.055	16.2111	35238	0.914043	1.27088	487.974	488.888	15.3217	16.5925	0.113283
Cluster_00603	4	5	2438.2	488.647	19.5947	35414	0.749162	1.48878	488.601	489.35	18.7755	20.2643	0.0378284
Cluster_00604	4	5	2443.41	489.69	37.2515	35662	0.694875	1.95879	489.648	490.343	35.8465	37.8053	0.165131
Cluster_00605	4	5	2443.42	489.691	37.56	35661	0.694875	1.53411	489.648	490.343	36.7952	38.3293	0.238594	2444.43	-0.00552956	2	2.36486	tr	Triticum aestivum	A0A3B6PMX7	Uncharacterized protein	ERERSPIRRTKLKLNAAPAL	Guanidinyl [N-term E K11 K13]	GO:0007017; GO:0030286; GO:0045505; GO:0051959; GO:2000582			K10418	TraesCS6B02G224400.1	100	1.98e-150
Cluster_00606	4	5	2458.37	492.68	18.4738	36253	0.77702	1.34277	492.579	493.356	17.5959	18.9387	0.294626
Cluster_00607	4	5	2462.25	493.457	18.8134	36382	0.741396	0.724962	493.403	494.144	18.4036	19.1286	0.246976
Cluster_00608	4	5	2461.92	493.391	14.5635	36431	0.638353	1.12158	493.553	494.191	13.7692	14.8908	0.237759
Cluster_00609	5	5	2496.22	500.251	12.9874	37809	0.986257	0.892738	500.117	501.103	12.6248	13.5175	0.139298	2496.23	-0.00293166	1	3.5488	tr	Triticum aestivum	Q0Q5D4	Globulin 1	RPQRQQGEGFSGEGAQQKPQAGR						TraesCS1D02G317300.1.cds1	42.202	5.61e-09
Cluster_00610	4	5	2506.28	502.263	17.0487	38229	0.818149	1.33429	502.161	502.979	16.7895	18.1238	0.175957	1002.52	-0.00779836	0	2.40709	tr	Triticum aestivum	A0A3B6FGP1	Uncharacterized protein	VQTQPGFAR		GO:0005315; GO:0031305; GO:0035435; GO:1990547	GO:0005515	GO:0005515	K15102	TraesCS3B02G060300.1	100	0
Cluster_00611	5	5	2539.26	508.859	16.0385	39488	1.02085	1.68769	508.664	509.684	15.3499	17.0376	0.205654
Cluster_00612	4	5	2552.06	511.419	15.912	39989	0.683175	1.24359	511.381	512.065	14.9122	16.1558	0.28036	2553.06	-0.00696016	0	1.66039	tr	Triticum aestivum	A0A3B6ITI0	Protein kinase domain-containing protein	NFDEESMFDPEDGQVLDNEPAR		GO:0004672; GO:0005524; GO:0005737; GO:0007165				TraesCS4B02G192000.1	100	0
Cluster_00613	6	5	2570.21	515.05	15.8814	40624	1.10133	0.928143	514.991	516.092	15.5125	16.4407	0.20818	2570.21	-0.00484026	3	2.66892	tr	Triticum aestivum	B7U6L4	Globulin 3	RGEGERDEEHGDGRRPYVFGPR						TraesCS4A02G296000.1	99.15	0
Cluster_00614	5	5	2570.43	515.094	12.907	40619	0.991415	1.54313	515.121	516.112	12.372	13.9152	0.150222
Cluster_00615	5	5	2585.25	518.058	16.8483	41219	0.943987	0.593952	518.15	519.094	16.6173	17.2112	0.186175	1034.51	-0.00838134	0	2.12387	tr	Triticum aestivum	A0A3B6HR73	Proteasome subunit alpha type	DSVCVVTQK	Carbamidomethyl [C4]	GO:0004175; GO:0005634; GO:0005737; GO:0005839; GO:0010499; GO:0019773; GO:0043161	GO:0010045	GO:0010045	K02730	TraesCS4A02G008300.1	100	0
Cluster_00616	4	5	2600.45	521.098	26.8902	41921	0.722972	2.06989	521.021	521.744	26.133	28.2029	0.202179	1040.52	0.00384014	1	2.2631	sp	Triticum aestivum	P41378	Eukaryotic initiation factor 4A	KDQIYDIF		GO:0002183; GO:0003724; GO:0003743; GO:0005524; GO:0016787	GO:0009826	GO:0009826	K03257	TraesCS7D02G412200.1	99.275	0
Cluster_00617	4	5	2607.05	522.417	9.48565	42146	0.684869	0.788905	522.376	523.061	9.34456	10.1335	0.118799
Cluster_00618	5	5	2607.05	522.417	10.0624	42150	0.981719	1.0942	522.376	523.358	9.72478	10.819	0.259764	2607.03	0.021282	1	0.893019	tr	Triticum aestivum	A0A3B6D9E5	SCAPER_N domain-containing protein	DNSSSTEYMDDEDATQCRNELK	Carbamidomethyl [C17]				K24869	TraesCS2D02G189500.3	100	0
Cluster_00619	4	5	2607.06	522.418	11.2334	42233	0.684869	0.357893	522.376	523.061	11.0458	11.4037	0.126869
Cluster_00620	4	5	2606.05	522.217	11.3118	42116	0.684869	0.712897	522.376	523.061	11.2688	11.9817	0.0721975
Cluster_00621	4	5	2607.06	522.419	11.491	42153	0.684869	0.607858	522.376	523.061	10.9436	11.5515	0.216997
Cluster_00622	7	5	2615.19	524.045	15.7781	42565	1.31632	1.774	524.168	525.484	14.8185	16.5925	0.269947	2616.17	0.0161198	5	1.75148	tr	Triticum aestivum	A0A3B5XSX8	CNH domain-containing protein	LQWLIEDQGCEDPHYHTSYAL	Carbamidomethyl [C10] Guanidinyl [N-term L]	GO:0006886; GO:0016192			K20177	TraesCS1A02G012500.4	100	0
Cluster_00623	4	5	2625.22	526.051	13.2423	42929	0.682275	2.21947	526.002	526.685	11.8272	14.0467	0.232127	1050.51	-0.00951875	0	1.63677	tr	Triticum aestivum	A0A3B5Y032	RING-CH-type domain-containing protein	MQHGVPGQR	Guanidinyl [N-term M]	GO:0004842; GO:0008270; GO:0016020; GO:0016021; GO:0016567				TraesCS1A02G206100.1	100	0
Cluster_00624	4	5	2625.32	526.071	17.4204	42893	0.825883	0.973307	526.148	526.974	16.6726	17.6459	0.193005	2626.38	0.00155365	3	1.64776	sp	Triticum aestivum	Q08000	Em protein H2	RSQLDRKAREGETVVPGGTGGKSLE		GO:0005829; GO:0009737	GO:0009737	GO:0009737		TraesCS1A02G224500.1	97.849	9.68e-59
Cluster_00625	5	5	2628.46	526.699	26.7605	43028	0.888442	1.62749	526.664	527.553	26.054	27.6814	0.285298	2628.43	0.0258787	1	3.65042	sp	Triticum aestivum	Q03033	Elongation factor 1-alpha	GPTLLEALDQINEPKRPSDKPLR	Guanidinyl [K15]	GO:0003746; GO:0003924; GO:0005525; GO:0005737; GO:0006412; GO:0006414	GO:0090377	GO:0090377	K03231	TraesCS4D02G197200.1	100	0
Cluster_00626	4	5	2656.27	532.262	22.7556	44074	0.724203	0.803007	532.416	533.14	22.3953	23.1983	0.2702
Cluster_00627	4	5	2677.5	536.507	14.8285	44923	0.708758	1.39814	536.434	537.142	14.6404	16.0385	0.126463
Cluster_00628	4	5	2677.41	536.489	23.7748	44902	0.708758	0.822828	536.434	537.142	23.333	24.1558	0.0359073
Cluster_00629	4	5	2682.67	537.542	12.5508	45167	0.67911	1.7782	537.504	538.184	11.7197	13.4979	0.286604
Cluster_00630	6	5	2684.46	537.898	21.5497	45237	1.09979	1.13443	537.867	538.967	21.1211	22.2555	0.208797	2684.46	-0.00186191	2	2.05746	tr	Triticum aestivum	A0A3B6HYI9	Uncharacterized protein	PDKPTKAAKKAAAAAAKDAAANPPKD	Guanidinyl [N-term P K9 K10 K25]	GO:0003723; GO:0005634; GO:0005737			K14651	TraesCS4A02G336300.1	100	0
Cluster_00631	4	5	2691.97	539.401	15.1129	45492	0.676631	1.48434	539.363	540.039	14.2755	15.7599	0.190382	3768.81	-0.0349619	7	2.23373	tr	Triticum aestivum	A0A3B6B3B0	Uncharacterized protein	HASRMADETKDRAGDAAEKASRMTEKAKHETKE	Guanidinyl [K28 K32]					TraesCS2A02G427300.1	100	0
Cluster_00632	6	5	2698.36	540.68	19.371	45711	1.17353	1.23594	540.534	541.707	18.7755	20.0114	0.107365	2698.36	0.00478524	1	3.50494	sp	Triticum aestivum	P01084	Alpha-amylase inhibitor 0.53	KEHGVSEGQAGTGAFPSCRREVVKL	Carbamidomethyl [C18]	GO:0004867; GO:0005576; GO:0015066	GO:0019863	GO:0019863		TraesCS3B02G111200.1.cds1	99.194	3.86e-87
Cluster_00633	5	5	2699.22	540.851	15.9554	45730	0.883198	1.26459	540.824	541.707	15.408	16.6726	0.145666
Cluster_00634	4	5	2699.5	540.907	29.1825	45743	0.699981	1.69823	540.856	541.556	28.1374	29.8356	0.161074	2701.46	-0.0229122	4	2.49595	tr	Triticum aestivum	A0A3B6LIA1	WD_REPEATS_REGION domain-containing protein	LSGALDHSLIDQIPGRQNDRKTLL	Guanidinyl [N-term L]	GO:0031929; GO:0031931			K07204	TraesCS5B02G147900.3	100	0
Cluster_00635	5	5	2710.29	543.064	18.3514	46080	0.910567	1.91735	543.004	543.914	17.2112	19.1286	0.176395
Cluster_00636	5	5	2714.53	543.914	30.4411	46291	0.891829	1.34208	543.86	544.752	29.8356	31.1777	0.216525	2714.53	-0.0264126	3	2.52131	sp	Triticum aestivum	P82977	Subtilisin-chymotrypsin inhibitor WSCI	YRIDRVRLFVDSLDKIAQVPRVG		GO:0004867; GO:0005576; GO:0009611				TraesCS1B02G034300.1.cds1	97.619	2.43e-55
Cluster_00637	4	5	2722.18	545.443	14.4858	46546	0.665171	1.37902	545.403	546.068	14.1595	15.5386	0.206142	2722.19	-0.00438251	0	1.75629	tr	Triticum aestivum	A0A077RS49	Katanin p80 WD40 repeat-containing subunit B1 homolog	SSCTAVEFHPFGEFFASGSSDTDLK	Carbamidomethyl [C3]	GO:0005737; GO:0005874; GO:0008017; GO:0008352; GO:0051013			K18643	TraesCS3B02G349000.3	100	0
Cluster_00638	4	5	2724.32	545.872	19.1175	46622	0.830895	1.06528	545.698	546.528	18.4854	19.5507	0.158353	1089.54	0.00806872	0	1.77096	tr	Triticum aestivum	A0A3B6NX96	PSP domain-containing protein	EMKPGMLSR	Guanidinyl [K3]	GO:0005634; GO:0005737; GO:0019941; GO:0030162; GO:0031386; GO:0031625; GO:0045116			K12829	TraesCS6A02G411000.1	100	0
Cluster_00639	5	5	2730.47	547.101	18.1215	46829	0.99376	1.50393	547.155	548.148	17.7701	19.2741	0.252669
Cluster_00640	5	5	2731.46	547.3	18.8856	46874	0.99376	1.72074	547.155	548.148	18.3326	20.0533	0.125879	1640.84	-0.0141982	1	1.75749	tr	Triticum aestivum	A0A3B6CDL5	Rx_N domain-containing protein	QEALLHASSCRSLK	Carbamidomethyl [C10] Guanidinyl [N-term Q]	GO:0005524				TraesCS2B02G505200.1	100	1.33e-96
Cluster_00641	4	5	2732.49	547.505	27.5951	46895	0.764535	0.72519	547.428	548.192	27.1966	27.9217	0.152543
Cluster_00642	5	5	2732.45	547.498	25.026	46894	0.963849	1.34275	547.558	548.522	24.2236	25.5663	0.0883804
Cluster_00643	4	5	2737.28	548.463	23.6252	47115	0.714311	1.10976	548.39	549.104	23.046	24.1558	0.0265785
Cluster_00644	7	5	2739.39	548.884	19.329	47218	1.29988	0.96889	548.84	550.14	18.8243	19.7932	0.222063
Cluster_00645	4	5	2759.44	552.895	32.9733	47847	0.701095	0.542915	552.843	553.544	32.6648	33.2077	0.221465	2759.45	-0.0243522	2	3.09184	tr	Triticum aestivum	A0A3B6NX30	Uncharacterized protein	ATREPSITFMFRKFDGILGLGFKE		GO:0004190; GO:0006629			K08245	TraesCS6A02G372500.1	100	0
Cluster_00646	4	5	2766.47	554.301	20.3588	48093	0.826677	1.6249	554.191	555.018	19.7932	21.4181	0.166126	2766.48	0.00346436	1	2.26077	tr	Triticum aestivum	A0A1D5ZL98	rRNA N-glycosidase	LRNPGHSSHNRPVLPPIEPNVPPSR		GO:0006952; GO:0017148; GO:0030598; GO:0090729				TraesCSU02G183400.1.cds1	100	0
Cluster_00647	4	5	2786.24	558.255	13.8978	48789	0.677827	0.597683	558.422	559.1	13.6497	14.2474	0.230526	2786.26	0.0226449	3	2.00539	tr	Triticum aestivum	A0A3B6LJE5	U3 small nucleolar ribonucleoprotein protein MPP10	DLEKFMEEGEEQEYGGGSKGGEKK	Guanidinyl [K19 K23 K24]	GO:0005732; GO:0006364; GO:0032040; GO:0034457			K14559	TraesCS5B02G136600.1	100	0
Cluster_00648	4	5	2789.49	558.905	21.5555	48919	0.66733	1.97084	558.874	559.541	20.1003	22.0711	0.0837901
Cluster_00649	5	5	2804.5	561.908	29.1894	49372	0.894816	1.70612	561.864	562.758	27.9906	29.6967	0.156228	1122.57	-0.00128443	0	1.99799	tr	Triticum aestivum	A0A3B6REV7	Sucrose synthase	YAPFEDILR		GO:0005985; GO:0016157	GO:0010431	GO:0010431	K00695	TraesCS7A02G158900.1	100	0
Cluster_00650	4	5	2812.46	563.5	15.7162	49689	0.662069	0.861622	563.459	564.121	15.0029	15.8646	0.242923	2813.33	0.00477933	3	1.86753	tr	Triticum aestivum	A0A3B6EHD1	Auxin-responsive protein	GFSDEVAPPAPASAGGKGKDASGDEKDK	Guanidinyl [N-term G K19 K28]	GO:0005634; GO:0006355; GO:0009734			K14484	TraesCS3A02G155200.1	100	0
Cluster_00651	4	5	2824.68	565.944	37.5126	50078	0.701041	1.0217	565.9	566.601	37.2677	38.2894	0.0510197
Cluster_00652	4	5	2827.28	566.463	13.9224	50163	0.822393	0.997085	566.348	567.17	13.6089	14.606	0.0605336
Cluster_00653	8	5	2827.53	566.514	25.1323	50194	1.53929	1.06199	566.44	567.979	24.7616	25.8236	0.155057	2827.53	0.000973302	0	2.3168	tr	Triticum aestivum	A0A060AAZ6	High-molecular-weigh glutenin subunit 1Bx14	YQAARLKVAKAQQLAAQLPAMCRLE	Carbamidomethyl [C22]	GO:0045735
Cluster_00654	4	5	2831.23	567.253	18.104	50313	0.70397	0.35335	567.401	568.105	17.9477	18.301	0.161379
Cluster_00655	4	5	2839.38	568.883	13.9911	50599	0.68738	1.9209	569.036	569.723	12.5865	14.5074	0.103869	1136.51	0.00698244	1	1.34487	tr	Triticum aestivum	A0A3B6EDE4	Uncharacterized protein	RAAQCAMDSK	Carbamidomethyl [C5]					TraesCS3A02G147600.2	100	0
Cluster_00656	4	5	2841.38	569.283	21.7053	50669	0.730982	1.14339	569.431	570.162	21.1756	22.319	0.0555515	2844.52	-0.0253087	1	2.08	tr	Triticum aestivum	A0A3B6LVD0	F-box domain-containing protein	LKTLLPTCEFGIRSWANALVISGVAE	Carbamidomethyl [C8]					TraesCS5B02G460000.1	100	0
Cluster_00657	4	5	2850.3	571.068	16.8375	50976	0.674898	1.56341	571.027	571.702	15.5942	17.1576	0.278003	1140.53	-0.00263566	0	1.39617	tr	Triticum aestivum	A0A3B6R9W7	Uncharacterized protein	PESMGNSKHL	Guanidinyl [K8]					TraesCS7A02G000936.1	100	0
Cluster_00658	4	5	2875.47	576.101	35.3311	51802	0.722371	1.36793	576.23	576.952	34.2822	35.6502	0.120095	2877.5	0.00443913	5	2.74948	tr	Triticum aestivum	A0A3B6LM49	F-box domain-containing protein	KMTLAADHAKQRKGEESEAGPSRPKR						TraesCS5B02G253600.1	100	0
Cluster_00659	6	5	2877.51	576.509	32.1295	51867	1.10251	1.23748	576.455	577.557	31.3051	32.5426	0.25328	2878.55	-0.0253008	5	2.05671	tr	Triticum aestivum	A0A3B6BZ29	Uncharacterized protein	SEDYICGGTLHRDGRRLVVHKLKK	Carbamidomethyl [C6] Guanidinyl [K24]				K13457	TraesCS2B02G007600.1.cds1	100	0
Cluster_00660	4	5	2908.42	582.69	21.3427	52846	0.81915	1.99175	582.588	583.407	19.7932	21.7849	0.292207	2908.41	0.00258001	1	2.7126	tr	Triticum aestivum	A0A3B5XV32	Uncharacterized protein	FLKPVFTQQREPESYPHTQYEER		GO:0045735				TraesCS1A02G066100.1	100	0
Cluster_00661	4	5	2909.36	582.879	31.7198	52878	0.688487	0.771643	583.033	583.722	31.3051	32.0768	0.259168	2909.36	0.0110048	2	2.00298	tr	Triticum aestivum	A0A3B6EL14	AAI domain-containing protein	ITPSSACCSAVQKVNAPCMCSKVTK	Carbamidomethyl [C7 C8 C18 C20] Guanidinyl [K13 K22 K25]					TraesCS3A02G329900.1	100	3.41e-74
Cluster_00662	6	5	2912.33	583.474	14.603	52948	1.12571	1.11494	583.407	584.533	13.865	14.9799	0.18161	2912.31	0.0229274	3	2.471	tr	Triticum aestivum	A0A3B6QES8	Uncharacterized protein	KEYEEAKAKGMDNYDHELEETVER		GO:0003729; GO:0005685; GO:0006376	GO:0005829	GO:0005829		TraesCS6D02G199700.2	100	0
Cluster_00663	4	5	2914.5	583.908	23.9777	53035	0.702161	1.13019	583.855	584.557	23.4866	24.6168	0.157013	2914.53	-0.0249782	3	2.1515	tr	Triticum aestivum	A0A3B6ERD1	Uncharacterized protein	SLGPSVHYESVRARKPPRSNTFIQF	Guanidinyl [N-term S]					TraesCS3A02G477800.1	100	1.06e-49
Cluster_00664	4	5	2916.16	584.24	13.2176	53087	0.703166	1.06223	584.387	585.09	12.5091	13.5713	0.0733444
Cluster_00665	5	5	2920.46	585.099	22.5043	53237	0.952449	1.99983	585.175	586.128	22.0711	24.071	0.22339	2921.37	-0.0281831	3	2.48756	tr	Triticum aestivum	A0A3B6JBZ2	Uncharacterized protein	SRQASEGGQGHHWPLPPFRGDSRDTF						TraesCS4D02G016100.2	100	0
Cluster_00666	5	5	2920.51	585.109	35.5144	53249	0.952449	2.02082	585.212	586.164	35.0232	37.044	0.163573
Cluster_00667	4	5	2925.4	586.087	13.7996	53437	0.777623	1.1023	586.164	586.942	13.0328	14.1351	0.264896	2926.41	-0.0233822	5	2.64343	tr	Triticum aestivum	A0A1D5UZ91	Uncharacterized protein	EKLLSLGPDDYEKYVMSGGNEKSEL	Guanidinyl [N-term E K2 K13]	GO:0003690; GO:0003712; GO:0005516; GO:0005634; GO:0006357			K21596	TraesCS2D02G169900.1	100	0
Cluster_00668	5	5	2928.39	586.685	15.3712	53503	1.00427	0.829758	586.577	587.581	14.9539	15.7837	0.197435	2931.62	0.00161465	3	1.84207	tr	Triticum aestivum	A0A080YUN1	Uncharacterized protein	FDESIIKPRKGIKRLVENSTFNLID		GO:0005516				TraesCS3B02G600800.2	66.432	0
Cluster_00669	4	5	2927.47	586.501	26.0009	53463	0.785343	1.93093	586.65	587.435	25.3959	27.3268	0.126542	1172.66	0.002452	0	3.22236	tr	Triticum aestivum	A0A3B5Y5K9	ATP synthase subunit beta	VVDLLAPYQR		GO:0000275; GO:0005524; GO:0005753; GO:0042776; GO:0045261; GO:0046933; GO:0046961	GO:0005524	GO:0005524	K02133	TraesCS1A02G379000.1	100	0
Cluster_00670	4	5	2935.54	588.116	22.8006	53734	0.673704	0.673542	588.072	588.746	22.4515	23.1251	0.0505866
Cluster_00671	5	5	2945.69	590.146	30.8621	54058	0.882726	1.03752	590.092	590.975	30.5182	31.5558	0.0778683	1767.03	-0.000571233	1	3.6771	tr	Triticum aestivum	A0A096UTL2	Glyceraldehyde-3-phosphate dehydrogenase	RVPTVDVSVVDLTVRL		GO:0006006; GO:0016620; GO:0050661; GO:0051287	GO:0009408	GO:0009408	K00134	TraesCS6A02G213700.1	100	0
Cluster_00672	4	5	2952.34	591.476	12.5138	54292	0.712759	0.795373	591.421	592.134	12.0912	12.8866	0.0730386	2952.33	0.00640103	10	1.87777	tr	Triticum aestivum	Q5MCL9	Calreticulin	AEKAAFDAAEKKKEEEDASKASEDDD	Guanidinyl [K11 K13 K20]	GO:0005509; GO:0005788; GO:0006457; GO:0051082	GO:0009506	GO:0009506	K08057	TraesCS2D02G546500.2	99.759	0
Cluster_00673	4	5	2954.43	591.894	20.9746	54415	0.716172	2.10276	591.875	592.591	19.9684	22.0711	0.293223	2953.42	0.0196825	4	2.19978	tr	Triticum aestivum	A0A3B6JN77	Uncharacterized protein	EQPDVQGLAVLLSSERYATSSPIEYSD		GO:0030833; GO:0031267	GO:0005515	GO:0005515	K05749	TraesCS4D02G306200.3	100	0
Cluster_00674	6	5	2955.49	592.106	25.1248	54420	1.13509	1.29238	592.047	593.182	24.7616	26.054	0.240673	2955.49	0.0134315	6	2.22488	tr	Triticum aestivum	A0A3B6N310	Uncharacterized protein	TPGLDTPAYGGFFEFDLEKERKISL	Guanidinyl [N-term T K19 K22]	GO:0004553; GO:0005975; GO:0010273; GO:0016756; GO:0046938; GO:0098849	GO:0016787	GO:0016787	K20848	TraesCS5D02G552000.1	100	0
Cluster_00675	4	5	2960.34	593.076	18.1726	54576	0.80359	0.715288	593.195	593.998	17.7701	18.4854	0.243767	2962.42	0.0138544	4	2.26454	tr	Triticum aestivum	A0A3B6SAM5	Uncharacterized protein	NGVTCFFLWVDALAKTINELQEEHE	Carbamidomethyl [C5]	GO:0016021				TraesCS7B02G072900.1	100	6.64e-115
Cluster_00676	4	5	2965.36	594.079	16.0993	54815	0.706453	1.8802	594.011	594.717	15.4319	17.3121	0.290505	1184.58	0.00527131	1	1.94593	tr	Triticum aestivum	A0A3B6EP97	Uncharacterized protein	EEAKAEEPAK	Guanidinyl [N-term E K4]	GO:0007049; GO:0008289; GO:0051301				TraesCS3A02G385300.1	100	0
Cluster_00677	4	5	2981.54	597.315	32.1212	55367	0.748922	1.30402	597.231	597.98	31.3051	32.6091	0.178058	2981.56	-0.0150301	6	2.31323	tr	Triticum aestivum	A0A3B5Z4H7	Uncharacterized protein	KDLKRKTCFVMGEWCTKLLRMR	Carbamidomethyl [C8 C15] Guanidinyl [K1 K4 K17]	GO:0005524; GO:0043531				TraesCS1B02G393000.1.cds1	100	0
Cluster_00678	4	5	2982.01	597.409	17.9296	55342	0.624157	1.28254	597.393	598.017	16.8794	18.162	0.27122
Cluster_00679	4	5	2982.49	597.505	13.967	55365	0.686756	0.391137	597.468	598.155	13.744	14.1351	0.171679
Cluster_00680	4	5	2985.25	598.056	12.2479	55489	0.687735	0.463965	598.017	598.705	12.1608	12.6248	0.220893
Cluster_00681	6	5	2986.53	598.314	24.0767	55510	1.28771	3.08777	598.142	599.43	23.1251	26.2128	0.128287	2986.53	-0.0015656	1	3.88061	tr	Triticum aestivum	B7U6L4	Globulin 3	GSRQGKEEEEKSISIVRASEEQLREL						TraesCS4A02G296000.1	99.15	0
Cluster_00682	4	5	2987.15	598.437	15.2925	55587	0.685826	1.16551	598.392	599.078	14.6723	15.8378	0.213787
Cluster_00683	4	5	3007.42	602.492	20.9823	56199	0.734228	1.46809	602.446	603.18	20.4921	21.9602	0.0229914
Cluster_00684	6	5	3010.46	603.1	18.7088	56291	1.12884	0.780492	603.028	604.157	18.301	19.0815	0.108978	3010.47	0.00528475	8	0.665029	tr	Triticum aestivum	A0A3B6KC06	AAA domain-containing protein	KEEAEVKKVNEENKGKDKAPEEANGD	Guanidinyl [K7 K8 K14]	GO:0005524; GO:0016887				TraesCS5A02G003700.1.cds1	100	0
Cluster_00685	6	5	3010.44	603.096	20.5289	56327	1.12884	1.04947	603.028	604.157	19.7932	20.8427	0.192896
Cluster_00686	5	5	3021.73	605.353	29.4588	56727	1.04547	0.755055	605.161	606.207	29.1576	29.9127	0.158972	1813.05	-0.010329	3	1.85804	tr	Triticum aestivum	A0A3B6NVC3	HTH myb-type domain-containing protein	NIPVFRAPVTMKKTK	Guanidinyl [K12 K13]					TraesCS6A02G345400.1	100	0
Cluster_00687	4	5	3027.31	606.469	15.0584	56886	0.74149	1.10755	606.411	607.153	14.1595	15.2671	0.191039
Cluster_00688	6	5	3030.5	607.107	16.8702	57040	1.16566	1.37346	606.999	608.165	15.8378	17.2112	0.162173	1211.65	-2.67576e-05	0	1.64017	tr	Triticum aestivum	A0A3B6I7M5	DUF4220 domain-containing protein	IQSVEEPKQL	Guanidinyl [N-term I]	GO:0016021				TraesCS4A02G494600.1.cds1	100	0
Cluster_00689	4	5	3042.63	609.532	24.7144	57410	0.734228	0.865635	609.475	610.209	24.3758	25.2415	0.0384337	3041.62	-0.00652515	3	1.86315	tr	Triticum aestivum	A0A3B6NPZ3	Uncharacterized protein	TLKKKYKVEKAKSDSSWPFFDRLD	Guanidinyl [N-term T K4 K5]	GO:0000976; GO:0005634				TraesCS6A02G198600.1	100	0
Cluster_00690	5	5	3045.45	610.097	16.7251	57537	0.929342	0.470627	610.209	611.139	16.6426	17.1132	0.194088	3048.43	0.0181229	2	1.98807	tr	Triticum aestivum	A0A3B5Y7G7	Uncharacterized protein	DAAASAGATRGTGDRARILPAQMTICSCE	Carbamidomethyl [C26 C28] Guanidinyl [N-term D]	GO:0005737; GO:0009611; GO:0009694; GO:0009864; GO:0016881; GO:0080123			K14506	TraesCS1A02G425100.1	100	0
Cluster_00691	5	5	3045.73	610.152	29.6153	57550	1.00688	1.37717	610.209	611.216	28.5925	29.9696	0.256122	1218.7	-0.0045007	0	3.65904	tr	Triticum aestivum	A0A077RTG8	Malate dehydrogenase	LFGVTTLDVVR		GO:0005737; GO:0005739; GO:0005975; GO:0006099; GO:0006108; GO:0030060	GO:0005886	GO:0005886	K00026	TraesCS3B02G265000.1	100	0
Cluster_00692	4	5	3045.55	610.117	10.9129	57556	0.696895	1.07732	610.261	610.958	9.9017	10.979	0.291539
Cluster_00693	4	5	3047.39	610.485	14.3866	57684	0.671361	0.318755	610.442	611.113	14.2186	14.5374	0.272771
Cluster_00694	4	5	3046.82	610.37	30.1385	57606	0.710261	1.0132	610.519	611.229	29.8356	30.8488	0.14829	3049.85	0.0280582	1	1.30626	tr	Triticum aestivum	A0A3B6LVG2	DNA-directed RNA polymerase subunit	IINVAKKIKTPSLSVFLKPEVSKKKE	Guanidinyl [K9 K23 K25]	GO:0003677; GO:0003899; GO:0005665; GO:0006366; GO:0009536; GO:0046872	GO:0005665	GO:0005665	K03006	TraesCS5B02G499000.1	100	0
Cluster_00695	5	5	3048.45	610.698	22.739	57686	1.02071	2.4875	610.571	611.591	22.1293	24.6168	0.130606	3048.45	0.00968176	3	2.40176	tr	Triticum aestivum	B7U6L4	Globulin 3	RRQASEGDQGHHWPLPPFRGDSRDTF						TraesCS4A02G296000.1	99.15	0
Cluster_00696	4	5	3050.4	611.087	18.2802	57755	0.853222	1.58286	610.88	611.734	17.0376	18.6205	0.0345658	1220.53	0.000934668	0	2.87687	tr	Triticum aestivum	A0A1D5UB33	AAI domain-containing protein	ELEAVSEECR	Carbamidomethyl [C9]	GO:0004867; GO:0005576; GO:0016021				TraesCS2B02G004800.1.cds1	100	3.71e-147
Cluster_00697	6	5	3050.47	611.101	20.0461	57760	1.17725	0.818772	611.01	612.187	19.6169	20.4357	0.265639	3051.52	-0.0296272	5	2.14585	tr	Triticum aestivum	A0A3B6ATP5	NAB domain-containing protein	YRTHRSLAEQYDLLKHGSGTCRSKF	Carbamidomethyl [C21] Guanidinyl [K15]	GO:0003779				TraesCS2A02G121100.1	100	0
Cluster_00698	7	5	3051.46	611.3	12.7647	57790	1.4369	1.15609	611.139	612.576	12.2048	13.3609	0.195332	3051.48	-0.0188323	2	1.62955	tr	Triticum aestivum	A0A3B6AS60	DNA polymerase	QPEKLDFGCSGTAACNKDKTSGIVISGGL	Carbamidomethyl [C9 C15] Guanidinyl [K17]	GO:0000166; GO:0000724; GO:0003677; GO:0003887; GO:0005634; GO:0006260; GO:0016035; GO:0042276; GO:0046872; GO:0051539; GO:0090305			K02350	TraesCS2A02G117400.4	100	0
Cluster_00699	5	5	3058.45	612.696	16.9812	58092	1.01272	0.446393	612.563	613.575	16.7648	17.2112	0.0639624	3058.38	0.0264077	2	2.10372	tr	Triticum aestivum	A0A077RVV7	Germin-like protein	VNGFACKDPMAASSDDFFNPAMLDKAR	Carbamidomethyl [C6] Guanidinyl [N-term V K7]	GO:0005618; GO:0030145; GO:0048046				TraesCS3B02G075700.1	100	4.58e-169
Cluster_00700	6	5	3065.44	614.096	14.4055	58278	1.12074	1.21801	614.031	615.151	13.6728	14.8908	0.26229	3065.46	0.00620159	3	3.26853	tr	Triticum aestivum	A0A3B6LFW2	Protein kinase domain-containing protein	VSDAGFVDAGAGANAGINPPYSDRELAARY	Guanidinyl [N-term V]	GO:0004674; GO:0005524; GO:0016021				TraesCS5B02G089000.1	100	0
Cluster_00701	4	5	3066.98	614.403	25.6578	58373	0.769358	3.45789	614.46	615.23	24.2236	27.6814	0.211356
Cluster_00702	7	5	3082.52	617.51	26.5916	58829	1.32753	1.76049	617.441	618.769	25.5663	27.3268	0.146784	1851.08	-0.00297136	1	2.92334	tr	Triticum aestivum	A0A1D5VE13	Fructose-bisphosphate aldolase	KAGNVLPGIKVDKGTIEL		GO:0004332; GO:0005829; GO:0006096; GO:0030388	GO:0004332	GO:0004332	K01623	TraesCS3A02G391100.1	100	0
Cluster_00703	4	5	3087.52	618.511	13.9595	59006	0.697804	0.635997	618.453	619.151	13.6967	14.3327	0.175793	3088.53	-0.0264801	2	1.5407	tr	Triticum aestivum	A0A3B5Y7G6	3-ketoacyl-CoA synthase	GARFRLGPVVRTVTSARDKDYGCVYMD	Carbamidomethyl [C23]	GO:0006633; GO:0016021; GO:0016747			K15397	TraesCS1A02G439000.1.cds1	100	0
Cluster_00704	4	5	3086.61	618.33	25.2843	58985	0.711004	0.685332	618.466	619.177	24.9626	25.648	0.146155	3087.62	-0.00420317	2	2.63587	tr	Triticum aestivum	A0A3B6IVD3	Uncharacterized protein	PKPQERPNITSPNNAKLASTKQEVNKD	Guanidinyl [N-term P K21]					TraesCS4B02G298200.1	100	0
Cluster_00705	4	5	3102.61	621.529	21.6304	59429	0.702927	1.18248	621.477	622.18	21.073	22.2555	0.206152	3104.64	-0.028372	4	2.10246	tr	Triticum aestivum	A0A2X0S4L4	Uncharacterized protein	LIPGTEPESGSPEFLHEMRIKASAKLAL	Guanidinyl [K21 K25]
Cluster_00706	6	5	3104.63	621.933	32.7061	59491	1.12896	1.07075	621.861	622.99	32.0153	33.086	0.0683022	3104.63	0.00357189	3	2.13112	sp	Triticum aestivum	P52589	Protein disulfide-isomerase	AGQIVAWLKDYFDGKLTPFRKSEPIPE		GO:0003756; GO:0005783; GO:0005788; GO:0006457; GO:0034976	GO:0005788	GO:0005788	K09580	TraesCS4A02G214200.2	99.417	0
Cluster_00707	5	5	3114.56	623.918	26.0421	59802	1.06718	1.55614	623.696	624.763	25.5663	27.1224	0.1907	3114.54	0.0183733	5	2.12059	tr	Triticum aestivum	A0A3B5Y6U8	Uncharacterized protein	MSAVNITNVAVLDNPTAFLNPFQFEISY		GO:0005634; GO:0006335; GO:0006336; GO:0042393	GO:0005634	GO:0005634	K10753	TraesCS1A02G380700.1	100	6.79e-147
Cluster_00708	4	5	3114.5	623.908	16.4676	59830	0.746999	2.87556	623.842	624.589	14.8185	17.6941	0.266194	1246.6	0.00157571	0	2.55328	tr	Triticum aestivum	A0A077RTG8	Malate dehydrogenase	TQEGGTEVVEAK		GO:0005737; GO:0005739; GO:0005975; GO:0006099; GO:0006108; GO:0030060	GO:0005886	GO:0005886	K00026	TraesCS3B02G265000.1	100	0
Cluster_00709	4	5	3115.78	624.164	35.0849	59879	0.720759	1.99571	624.109	624.83	33.9389	35.9346	0.174847	3115.79	-0.00611016	1	1.73402	tr	Triticum aestivum	A0A3B6QC52	Uncharacterized protein	ARATVPVAAQRLSLDPALLLPAPQPPLLAD	Guanidinyl [N-term A]	GO:0005634; GO:0006511; GO:0031625; GO:0043130			K14015	TraesCS6D02G123200.1	100	0
Cluster_00710	7	5	3116.47	624.301	17.405	59868	1.40289	1.5714	624.189	625.592	17.0096	18.581	0.230261	1246.69	0.000340539	0	2.71771	tr	Triticum aestivum	A0A096UTL2	Glyceraldehyde-3-phosphate dehydrogenase	LAKPATYDQIK		GO:0006006; GO:0016620; GO:0050661; GO:0051287	GO:0009408	GO:0009408	K00134	TraesCS6A02G213700.1	100	0
Cluster_00711	5	5	3115.56	624.12	22.4381	59840	0.974843	1.08456	624.189	625.164	21.7319	22.8165	0.276259
Cluster_00712	5	5	3120.54	625.116	14.5459	60000	0.965984	0.431337	625.19	626.156	14.3327	14.7641	0.267839
Cluster_00713	4	5	3121.48	625.303	19.1522	60036	0.897882	1.2802	625.19	626.088	18.0804	19.3606	0.0587818	1871.88	-0.00350144	0	2.60971	tr	Triticum aestivum	A0A2R2Y425	CSB_alpha gliadin 18	QQPNIAHASSQVSQQSY		GO:0045735				TraesCSU02G149946.1.cds1	96.271	7.02e-176
Cluster_00714	5	5	3132.46	627.498	16.9006	60382	1.03506	0.719575	627.443	628.478	16.5925	17.3121	0.101157
Cluster_00715	6	5	3133.74	627.755	39.004	60443	1.132	1.51809	627.685	628.817	38.634	40.1521	0.113909	1882.08	-0.00603552	1	3.46699	tr	Triticum aestivum	A0A3B6SHI6	UVR domain-containing protein	KGETLAVELAELLELVR						TraesCS7B02G141000.1	100	0
Cluster_00716	4	5	3136.99	628.405	28.4011	60544	0.713557	2.22495	628.532	629.246	27.3268	29.5517	0.269462
Cluster_00717	4	5	3148.86	630.779	9.99496	60995	0.732223	1.1079	630.709	631.441	9.81745	10.9253	0.16461
Cluster_00718	5	5	3150.7	631.148	26.4041	61023	1.04526	1.40925	631.02	632.066	26.054	27.4632	0.0639689	1890.97	0.00440891	0	3.59014	tr	Triticum aestivum	A0A1D6RUW7	Uncharacterized protein	FVYAHFPINASITAANR		GO:0002181; GO:0003735; GO:0019843; GO:0022625	GO:0005730	GO:0005730	K02940	TraesCS7D02G016500.2	99.471	2.49e-140
Cluster_00719	7	5	3150.55	631.117	17.6127	61010	1.42604	1.22954	631.034	632.46	16.8186	18.0482	0.155469	3150.55	0.000365142	0	2.53868	tr	Triticum aestivum	A0A3B5YPZ7	AAI domain-containing protein	IASEPQHPSSPEQQPTLQPQEHPVPHQK		GO:0045735				TraesCS1B02G011300.1.cds1	50.98	6.84e-16
Cluster_00720	4	5	3151.56	631.319	19.856	61052	0.896066	0.81111	631.156	632.052	19.4532	20.2643	0.155844
Cluster_00721	4	5	3151.58	631.322	22.7126	61049	0.882475	1.36948	631.156	632.038	21.6141	22.9835	0.262351
Cluster_00722	5	5	3159.47	632.901	18.4408	61332	1.0358	0.925913	632.705	633.741	17.8984	18.8243	0.129087	1894.87	0.00346016	3	1.68474	tr	Triticum aestivum	A0A3B6PNL3	Uncharacterized protein	LDHLFEECQHRGEAL	Carbamidomethyl [C8] Guanidinyl [N-term L]	GO:0016021				TraesCS6B02G240900.1	100	0
Cluster_00723	4	5	3160.61	633.13	21.2231	61374	0.83189	1.17836	633.073	633.904	20.4357	21.6141	0.272638	2530.2	0.016066	3	1.91424	tr	Triticum aestivum	A0A3B6MYF1	OTU domain-containing protein	AEMPVDRKINCADTSASSSHGKK	Carbamidomethyl [C11] Guanidinyl [K23]					TraesCS5D02G454000.1	100	0
Cluster_00724	5	5	3165.4	634.087	16.3462	61496	0.998344	1.28564	634.178	635.176	16.0757	17.3614	0.147591	3166.57	-0.00932005	3	2.00531	tr	Triticum aestivum	A0A3B6RBL3	Uncharacterized protein	YFNSRFIDSYKESVPELADVYAAARAGK		GO:0003690; GO:0006353; GO:0006355; GO:0016787			K15032	TraesCS7A02G182600.1.cds1	100	0
Cluster_00725	4	5	3177.49	636.505	17.5621	61882	0.728495	1.70165	636.451	637.18	17.0739	18.7755	0.0964705	3177.55	0.0166907	1	2.51954	tr	Triticum aestivum	A0A3B5XV32	Uncharacterized protein	TFQKQFQKYGQAQSVQGQSQSQKFKDE		GO:0045735				TraesCS1A02G066100.1	100	0
Cluster_00726	4	5	3181.5	637.307	13.3708	61985	0.702664	0.360113	637.469	638.171	13.2488	13.6089	0.0905234
Cluster_00727	4	5	3193.08	639.623	16.3932	62375	0.664584	1.35069	639.58	640.245	15.2173	16.568	0.268054	1277.59	-0.00888609	0	2.03125	sp	Triticum aestivum	Q43207	70 kDa peptidyl-prolyl isomerase	ITCNLNNAACK	Carbamidomethyl [C3 C10]	GO:0000413; GO:0003755; GO:0005516; GO:0005737; GO:0061077	GO:0005515	GO:0005515	K09571	TraesCS7B02G153100.1	99.642	0
Cluster_00728	6	5	3194.49	639.906	18.122	62402	1.29415	1.51436	639.871	641.165	17.2611	18.7755	0.264577	3193.54	0.00779904	1	2.59819	tr	Triticum aestivum	A0A3B5ZP43	Uncharacterized protein	TFQKQFQKYGQSQSVQGQSQSQKFKDE		GO:0045735				TraesCS1D02G067100.1	100	0
Cluster_00729	4	5	3197.44	640.495	16.748	62547	0.724939	0.560788	640.44	641.165	16.5131	17.0739	0.0694099
Cluster_00730	6	5	3207.62	642.53	18.5354	62839	1.15117	1.05416	642.448	643.599	17.7701	18.8243	0.0601107
Cluster_00731	4	5	3207.56	642.52	17.4969	62837	0.71643	0.73986	642.462	643.178	17.1132	17.8531	0.116969	1283.7	0.00471707	2	1.36791	tr	Triticum aestivum	A0A077S8H7	Uncharacterized protein	EGLVVADAVVVVD		GO:0004590; GO:0004672; GO:0005524; GO:0006207; GO:0006952; GO:0008234; GO:0009116				TraesCS3D02G493700.1	85.57	0
Cluster_00732	4	5	3210.3	643.067	16.8794	62963	0.783183	0.799045	642.998	643.781	16.5131	17.3121	0.165658
Cluster_00733	5	5	3212.54	643.515	23.996	63039	1.07565	1.6729	643.402	644.478	23.5686	25.2415	0.14049	3212.52	0.00739747	1	1.90688	tr	Triticum aestivum	A0A3B6EC88	WRKY domain-containing protein	GAVAGMGINSAAAGGSGGGERSHGSSAAAAGMGVGAVR		GO:0003700; GO:0005634; GO:0043565				TraesCS3A02G116200.1	100	0
Cluster_00734	9	5	3221.52	645.312	17.9663	63340	1.75578	0.956358	645.206	646.962	17.4473	18.4036	0.14456	3221.53	0.00190637	0	2.83627	tr	Triticum aestivum	A0A3B5XTA4	AAI domain-containing protein	TAWEPHHPSSPEQQPTPQPQEQPVPHQK		GO:0045735				TraesCS1A02G007700.1.cds1	100	3.78e-143
Cluster_00735	4	5	3222.23	645.452	19.9803	63351	0.772045	1.3317	645.417	646.189	18.9906	20.3223	0.0177263	1289.68	0.0119857	0	1.59058	tr	Triticum aestivum	A0A3B5ZPR2	Uncharacterized protein	ASRPHSPVGDIL	Guanidinyl [N-term A]	GO:0004497; GO:0005506; GO:0016021; GO:0016705; GO:0020037				TraesCS1D02G034500.1	100	0
Cluster_00736	5	5	3223.47	645.701	17.6111	63491	0.941165	1.23034	645.641	646.582	16.5398	17.7701	0.236541	3224.42	0.0280596	7	2.52545	tr	Triticum aestivum	A0A3B6EHV9	Sde2_N_Ubi domain-containing protein	KSEEKVDLASVSGSHSEGESSGEKSQSSDSE	Guanidinyl [K24]	GO:0005634; GO:0007049			K25059	TraesCS3A02G266500.1	100	0
Cluster_00737	5	5	3226.77	646.361	27.7837	63544	1.04094	1.40237	646.189	647.23	27.6114	29.0138	0.242434	1937.04	0.0158082	4	1.89745	tr	Triticum aestivum	A0A3B6SPA5	Uncharacterized protein	LNSSRKDSYVGTKANKK	Guanidinyl [K13]					TraesCS7B02G442200.1	100	1.75e-146
Cluster_00738	4	5	3228.76	646.76	26.8205	63630	0.690181	1.22792	646.934	647.624	25.8236	27.0515	0.15106
Cluster_00739	4	5	3232.51	647.509	16.4571	63744	0.747427	0.662878	647.427	648.174	16.1558	16.8186	0.0517062	3232.53	-0.00886562	7	1.39574	tr	Triticum aestivum	A0A3B6EHB9	Uncharacterized protein	MDDEAMRGRGEDAEKGERERKTEGARK	Guanidinyl [N-term M K21 K27]	GO:0005524; GO:0016021; GO:0042626			K05658	TraesCS3A02G258300.1	100	0
Cluster_00740	4	5	3237.52	648.511	17.4299	63890	0.692618	0.612572	648.457	649.149	17.1576	17.7701	0.0247517
Cluster_00741	6	5	3238.62	648.731	25.1619	63981	1.20246	1.28591	648.555	649.758	24.5377	25.8236	0.0914696	1295.64	-0.00327325	0	3.01629	tr	Triticum aestivum	A0A3B6RK63	60S acidic ribosomal protein P0	LCQLLEEYTK	Carbamidomethyl [C2]	GO:0000027; GO:0002181; GO:0003735; GO:0022625; GO:0070180	GO:0022625	GO:0022625	K02941	TraesCS7A02G309900.1	100	0
Cluster_00742	4	5	3238.68	648.744	31.1535	63963	0.848586	1.63392	648.626	649.475	30.9087	32.5426	0.155706	1943.08	-0.0140438	1	3.47458	tr	Triticum aestivum	A0A0S2GJP7	Low-molecular-weight glutenin subunit	SQQQQPVLPQQQPVIIL		GO:0045735				TraesCS1D02G001100.1.cds1	43.023	4.38e-21
Cluster_00743	6	5	3255.54	652.116	15.525	64524	1.12651	1.08189	652.045	653.171	14.7018	15.7837	0.140062	3256.57	-0.0301497	3	2.07045	tr	Triticum aestivum	A0A3B5Z0A9	Uncharacterized protein	TFKPLETEVEHQPGHGNGTESTKKGESYK	Guanidinyl [N-term T]	GO:0005886; GO:0016021; GO:0022857				TraesCS1B02G268300.1	100	0
Cluster_00744	7	5	3259.53	652.914	18.0837	64643	1.44301	0.709647	652.729	654.172	17.7366	18.4463	0.197643	1305.72	0.00705271	0	2.70491	tr	Triticum aestivum	A0A3B6G0M2	Peptidase A1 domain-containing protein	ALAAQPANGAPVAR		GO:0004190				TraesCS3B02G515100.1.cds1	100	0
Cluster_00745	4	5	3265.38	654.084	16.1953	64843	0.715978	0.37098	654.014	654.73	16.0385	16.4095	0.0689805
Cluster_00746	5	5	3273.55	655.716	16.9212	65134	0.934267	0.810525	655.635	656.569	16.5925	17.4031	0.224254	1309.62	0.000930575	0	2.71448	tr	Triticum aestivum	A0A3B6RKR7	Dolichyl-diphosphooligosaccharide--protein glycosyltransferase 48 kDa subunit	AGNEQFVTETSK		GO:0008250; GO:0016021; GO:0018279	GO:0005730	GO:0005730	K12670	TraesCS7A02G415500.3.cds1	100	0
Cluster_00747	4	5	3277.11	656.43	23.7759	65229	0.689735	1.56126	656.54	657.23	22.5097	24.071	0.250411	1966.87	-0.0109092	0	2.68942	tr	Triticum aestivum	A0A3B6JR20	AAI domain-containing protein	LYCCQELAEIPQQCR	Carbamidomethyl [C3 C4 C14]	GO:0004867; GO:0005576				TraesCS4D02G325100.1.cds1	100	1.19e-122
Cluster_00748	5	5	3282.51	657.509	15.3965	65400	1.02529	1.33868	657.446	658.472	14.391	15.7297	0.18024	1314.63	0.00515147	1	1.5185	tr	Triticum aestivum	A0A3B6B6H0	Na_H_Exchanger domain-containing protein	RAAARSFSEASY		GO:0006885; GO:0009941; GO:0012505; GO:0015299; GO:0016021				TraesCS2A02G521800.1	100	0
Cluster_00749	4	5	3284.67	657.942	20.7737	65499	0.707545	0.846285	657.909	658.616	20.384	21.2303	0.232865	3284.68	0.00567145	1	2.48943	sp	Triticum aestivum	P16347	Endogenous alpha-amylase/subtilisin inhibitor	HIDSELVSGRRHVITGPVRDPSPSGRENAF		GO:0004867; GO:0015066				TraesCS2B02G392500.1.cds1	99.444	7.91e-134
Cluster_00750	5	5	3286.81	658.369	13.907	65533	0.997856	1.86703	658.212	659.21	12.5865	14.4535	0.252584	1314.73	-0.00134657	0	2.74353	tr	Triticum aestivum	A0A3B6A0K5	Uncharacterized protein	AKTAAEKARDAAL						TraesCS1D02G379300.1	100	0
Cluster_00751	4	5	3286.52	658.311	15.3978	65540	0.737762	1.18662	658.457	659.195	15.1231	16.3098	0.156871
Cluster_00752	4	5	3298.75	660.757	24.5071	65967	0.712689	2.01812	660.921	661.634	23.7242	25.7423	0.180435
Cluster_00753	7	5	3306.66	662.339	17.058	66213	1.40452	1.28512	662.202	663.607	16.568	17.8531	0.125575	3306.64	-0.0319038	2	2.27948	tr	Triticum aestivum	A0A3B6MW18	Protein kinase domain-containing protein	AITHNFSNEQELGKGGYGVVYKGMLQNGK	Guanidinyl [N-term A K14 K22 K29]	GO:0004674; GO:0005524				TraesCS5D02G299800.1	100	0
Cluster_00754	5	5	3309.68	662.943	26.3206	66325	0.924032	1.07727	662.873	663.797	25.7423	26.8196	0.0724539	3310.69	-0.00365175	5	1.71175	tr	Triticum aestivum	A0A077S028	Uncharacterized protein	NPCRAPLPPKKAMSRCNHGYFSDLLKK	Carbamidomethyl [C3 C16] Guanidinyl [N-term N K10 K26]					TraesCS2D02G481200.1	81.967	8.87e-58
Cluster_00755	4	5	3315.54	664.114	16.6203	66485	0.758672	0.773815	664.001	664.76	16.0757	16.8495	0.268427	2653.35	0.00544637	3	2.30507	tr	Triticum aestivum	A0A3B6RAW9	Uncharacterized protein	SRILLRGGDHNGGNGGGSFGCRVRL	Carbamidomethyl [C21] Guanidinyl [N-term S]	GO:0008356				TraesCS7A02G147800.1	100	0
Cluster_00756	5	5	3318.82	664.771	38.6024	66592	0.953785	0.997335	664.701	665.655	38.0673	39.0646	0.091416	3318.77	0.00932719	5	2.23844	tr	Triticum aestivum	A0A3B6I6V9	NB-ARC domain-containing protein	LEGKRFLLVLDDIWCDKDFDKQKLAK	Carbamidomethyl [C15] Guanidinyl [N-term L K4 K21]	GO:0043531				TraesCS4A02G466500.1	100	0
Cluster_00757	4	5	3327.51	666.509	17.3055	66881	0.721656	0.586332	666.449	667.171	17.0096	17.5959	0.0727639	3327.54	-0.0159297	3	1.98678	tr	Triticum aestivum	A0A3B6MPL0	Uncharacterized protein	SGLKSEKGEISGEDALGSHSDSDAAKQGNDGR	Guanidinyl [N-term S K7 K26]	GO:0016021				TraesCS5D02G151300.1	100	0
Cluster_00758	7	5	3351.61	671.328	21.1184	67606	1.38385	1.57484	671.201	672.585	20.1003	21.6751	0.233093	1342.71	-0.00162936	0	4.49848	tr	Triticum aestivum	A0A3B6NQX8	Uncharacterized protein	VTGGEVGAASSLAPK		GO:0003735; GO:0005840; GO:0006412	GO:0005634	GO:0005634	K02870	TraesCS6A02G268300.1.cds1	100	2.82e-115
Cluster_00759	5	5	3369.83	674.974	29.7299	68141	0.915716	0.808287	674.902	675.817	29.2304	30.0387	0.103073
Cluster_00760	8	5	3372.62	675.531	16.3676	68219	1.60943	0.884518	675.442	677.051	15.9949	16.8794	0.148314	2027.95	0.00299835	3	3.95384	tr	Triticum aestivum	A0A3B6RDT2	Formate dehydrogenase, mitochondrial	SKGHHYIVTDDKEGLNSE		GO:0016616; GO:0051287	GO:0005739	GO:0005739	K00122	TraesCS7A02G232200.2	100	0
Cluster_00761	4	5	3376.69	676.345	29.4201	68365	0.843007	2.53193	676.193	677.036	28.0539	30.5858	0.2132	3377.71	-0.00621783	5	4.32012	tr	Triticum aestivum	A0A3B5XVD9	Uncharacterized protein	LKSKDASDGSEKALVDELQALEEHLKAHGPY		GO:0010731; GO:0033355; GO:0045174			K21888	TraesCS1A02G045700.1	100	0
Cluster_00762	6	5	3377.64	676.534	17.1827	68387	1.14515	1.16981	676.464	677.609	16.7286	17.8984	0.0728949	3380.67	-0.0264438	2	2.40855	tr	Triticum aestivum	A0A3B6EJP7	Uncharacterized protein	SKVSTAIRTADSPDPSTFAYRPTTTASPSER	Guanidinyl [N-term S K2]	GO:0003677; GO:0005634; GO:0006281; GO:0017108; GO:0035312; GO:0046872			K10746	TraesCS3A02G319700.1	100	0
Cluster_00763	5	5	3380.84	677.176	33.8367	68523	0.93532	1.79414	677.112	678.047	33.0162	34.8103	0.239028	3382.86	-0.00800966	3	1.97109	tr	Triticum aestivum	A0A3B6APA9	Uncharacterized protein	ELGKLANLKALNLGKNNLVGSIPNFFGNSSK	Guanidinyl [K9 K15 K31]					TraesCS2A02G010400.1.cds1	100	0
Cluster_00764	4	5	3386.77	678.361	16.443	68710	0.859427	0.981178	678.213	679.072	15.7837	16.7648	0.236175	1354.6	0.00936776	1	1.56348	tr	Triticum aestivum	A0A3B5Y2S4	Uncharacterized protein	RSCYMAAGGNGK	Carbamidomethyl [C3] Guanidinyl [N-term R K12]	GO:0003677; GO:0005634; GO:0006511; GO:0016567; GO:0061630				TraesCS1A02G278900.1	100	0
Cluster_00765	4	5	3390.48	679.103	13.9558	68810	0.744434	0.62085	679.208	679.953	13.3609	13.9817	0.205192	3393.48	0.00405434	10	2.19249	tr	Triticum aestivum	A0A077RWM0	Uncharacterized protein	EEDGGGKRRKIDYTFDDPYDLAYGDDEE	Guanidinyl [N-term E K7 K10]					TraesCS3A02G317200.1	69.643	7.54e-68
Cluster_00766	6	5	3396.67	680.341	21.0625	69043	1.29271	1.73164	680.196	681.489	20.0533	21.7849	0.204211	3396.59	0.0113121	2	2.7246	tr	Triticum aestivum	A0A3B6ITY5	Uncharacterized protein	SNDCDTSPSAKLYVYDGLYKVDSITYGPGK	Carbamidomethyl [C4] Guanidinyl [N-term S K20]	GO:0005634; GO:0008270; GO:0018024			K11420	TraesCS4B02G203900.1.cds1	100	0
Cluster_00767	6	5	3409.62	682.931	17.1799	69407	1.11471	2.25684	683.043	684.157	16.0757	18.3326	0.234721	1364.64	0.00851891	1	1.13593	tr	Triticum aestivum	A0A3B6SJK3	Uncharacterized protein	LMKERMSNDEL		GO:0031047				TraesCS7B02G399400.1	100	0
Cluster_00768	4	5	3420.7	685.147	18.5264	69793	0.781844	0.70047	685.244	686.025	18.1238	18.8243	0.217014	2053.03	-0.00173646	1	3.26466	tr	Triticum aestivum	A0A3B6GTS5	Uncharacterized protein	KAPEPEVQDSEIQTQQVK		GO:0005829; GO:0009737				TraesCS3D02G149400.1	100	1.09e-70
Cluster_00769	5	5	3429.63	686.933	16.48	70079	1.25952	1.01781	686.745	688.005	15.8929	16.9107	0.178347	2060.93	0.0104155	2	1.92015	tr	Triticum aestivum	A0A2X0TND3	Uncharacterized protein	IMESSTDQFFSSRPPYQ	Guanidinyl [N-term I]
Cluster_00770	4	5	3430.63	687.133	19.0407	70115	0.708627	1.60304	687.05	687.759	17.9477	19.5507	0.137547	1370.69	-0.0124048	1	1.90115	tr	Triticum aestivum	A0A3B6KMA3	Uncharacterized protein	LHNPSDRTAVVY		GO:0009506; GO:0016021; GO:0046658				TraesCS5A02G320200.1.cds1	100	1.28e-160
Cluster_00771	4	5	3429.81	686.969	36.6518	70105	0.754951	0.85783	687.28	688.035	36.3163	37.1742	0.203275	3432.81	0.0155744	3	2.74576	tr	Triticum aestivum	A0A3B6N0U6	Uncharacterized protein	NIKELLDLTCQTVADMIKGKTPEEIRKTF	Carbamidomethyl [C10] Guanidinyl [K3]	GO:0006511; GO:0016567; GO:0097602	GO:0005515	GO:0005515	K03094	TraesCS5D02G475600.1.cds1	100	5.64e-128
Cluster_00772	4	5	3433.47	687.7	14.5977	70192	0.844085	0.400047	687.635	688.479	14.391	14.7911	0.229639
Cluster_00773	4	5	3442.61	689.53	26.4032	70435	0.728619	0.53908	689.47	690.199	26.133	26.6721	0.056249
Cluster_00774	4	5	3452.73	691.553	26.893	70759	0.760951	1.54007	691.472	692.233	26.5973	28.1374	0.0488294	3452.72	-0.000448908	4	2.14696	tr	Triticum aestivum	A0A3B6KNF4	Uncharacterized protein	LLRGSIGDYRVAYLDAAPRAFLQPSHHDADE						TraesCS5A02G432100.1	100	0
Cluster_00775	4	5	3469.83	694.974	25.6406	71292	0.847398	1.85438	695.204	696.051	25.0394	26.8938	0.239622	1388.73	0.0043686	0	2.31592	tr	Triticum aestivum	A0A3B6SAG6	Aldose 1-epimerase	YTPVDASLIPTGR		GO:0004034; GO:0006006; GO:0030246; GO:0033499			K01785	TraesCS7B02G067000.1	100	0
Cluster_00776	4	5	3474.99	696.006	24.3871	71425	0.73866	1.49217	695.957	696.696	24.1558	25.648	0.259441
Cluster_00777	5	5	3475.53	696.114	27.3949	71448	1.22651	0.875155	695.957	697.184	26.969	27.8441	0.134002	2087.14	-0.00729418	1	5.7953	tr	Triticum aestivum	A0A3B6JKR7	Uncharacterized protein	ILRQGFGVSGEVVEAIQSAK						TraesCS4D02G262800.2	100	0
Cluster_00778	5	5	3475.55	696.117	14.8675	71461	0.927665	0.708007	696.067	696.995	14.6723	15.3803	0.19023	3475.62	-0.00718862	5	2.29097	tr	Triticum aestivum	A0A3B6RMU9	Carboxypeptidase	PSSAAAGGTADGSEEWGYVEVRPKAHMFWWL	Guanidinyl [N-term P K24]	GO:0004185			K09646	TraesCS7A02G482300.2	100	0
Cluster_00779	4	5	3480.45	697.098	22.7897	71581	0.819368	0.937642	696.947	697.767	22.3953	23.333	0.100418
Cluster_00780	5	5	3479.75	696.957	31.6765	71591	1.00954	0.765033	697.215	698.225	31.2502	32.0153	0.214093	3480.82	-0.0223582	2	3.13599	tr	Triticum aestivum	A0A3B5Z534	GTP-binding nuclear protein	ISAKSNYNFEKPFLYLARKLAGDPNIHFVE		GO:0003924; GO:0005525; GO:0005634; GO:0006913; GO:0015031	GO:0005794	GO:0005794	K07936	TraesCS1B02G443100.2	100	1.86e-158
Cluster_00781	4	5	3485.94	698.196	28.4434	71766	0.774918	1.61603	698.462	699.236	27.5416	29.1576	0.227247	2790.33	0.000346692	3	2.33145	tr	Triticum aestivum	B7U6L4	Globulin 3	GDQGHHWPLPPFRGDSRDTFNLLE						TraesCS4A02G296000.1	99.15	0
Cluster_00782	6	5	3501.77	701.362	23.2462	72207	1.31391	2.39268	701.19	702.504	22.57	24.9626	0.18184	1401.76	-0.00390362	1	3.53876	tr	Triticum aestivum	A0A3B6HR26	Uncharacterized protein	GALGNMTGAIKEKL						TraesCS4A02G129100.1	100	0
Cluster_00783	4	5	3501.93	701.393	22.133	72239	0.749776	0.737387	701.484	702.234	21.9065	22.6438	0.00885555	3502.95	-0.0276646	3	1.77422	tr	Triticum aestivum	A0A3B6C8R7	rRNA N-glycosidase	NERKMGLREKLRLMVSDMLKITVFVKKD	Guanidinyl [N-term N K10 K27]	GO:0006952; GO:0017148; GO:0030598; GO:0090729				TraesCS2B02G358800.1	100	0
Cluster_00784	4	5	3507.69	702.545	19.8489	72425	0.716882	1.22852	702.472	703.189	19.5507	20.7792	0.190838
Cluster_00785	5	5	3515.97	704.2	34.5935	72660	0.960632	0.734975	704.131	705.091	34.1273	34.8622	0.152504	2110.03	0.0178764	0	2.17275	tr	Triticum aestivum	A0A3B6C0A0	Actin-related protein 2/3 complex subunit 5	MASAAYLETEENLEALISR		GO:0005737; GO:0005885; GO:0034314; GO:0051015	GO:0009825	GO:0009825	K05754	TraesCS2B02G123100.2	100	8.92e-101
Cluster_00786	4	5	3516.91	704.39	22.1601	72657	0.719852	1.24593	704.5	705.219	21.073	22.319	0.230707
Cluster_00787	5	5	3531.76	707.359	22.7475	73103	0.966222	1.01403	707.242	708.208	22.319	23.333	0.246259	3531.74	0.010769	6	2.21849	tr	Triticum aestivum	A0A3B6KC21	Uncharacterized protein	DYAKDFLPGENQIFRLHRPGESAPWKTEF	Guanidinyl [N-term D K4]	GO:0003677; GO:0005634				TraesCS5A02G066600.1	100	0
Cluster_00788	4	5	3549.72	710.952	25.5663	73609	0.873822	2.59605	710.743	711.617	24.2236	26.8196	0.0993045
Cluster_00789	4	5	3555.29	712.066	15.5696	73825	0.81639	0.877593	712.141	712.957	15.3217	16.1993	0.225795
Cluster_00790	5	5	3555.97	712.202	34.0465	73797	1.14264	0.44273	712.272	713.415	33.8395	34.2822	0.18774	3556.99	-0.00593254	4	2.13904	tr	Triticum aestivum	A0A080YUA1	Uncharacterized protein	DTVSKGRKSKKSKGSAKTKKKDADKKESLPE	Guanidinyl [N-term D K17 K20 K21]	GO:0004674; GO:0005524; GO:0016021				TraesCS3B02G603600.1	99.934	0
Cluster_00791	4	5	3568.59	714.726	15.6237	74183	0.862557	0.552905	714.654	715.517	15.408	15.9609	0.045576
Cluster_00792	4	5	3573.95	715.798	22.0191	74328	0.787153	1.03065	715.928	716.715	21.2883	22.319	0.0708414
Cluster_00793	4	5	3579.74	716.955	33.9143	74509	0.790964	0.889055	716.83	717.621	33.4942	34.3833	0.222316	3579.76	-0.0228032	2	3.59075	tr	Triticum aestivum	A0A3B6IYD4	Beta-amylase	FFVDNGTYLTEQGRFFLAWYSNNLIKHGDK		GO:0000272; GO:0016161; GO:0102229	GO:0042802	GO:0042802	K01177	TraesCS4B02G393500.2	100	0
Cluster_00794	6	5	3594.75	719.958	39.0614	74907	1.14018	0.919243	719.878	721.018	38.5977	39.517	0.189248	2158.15	-0.0146115	2	2.05675	tr	Triticum aestivum	A0A3B6SEI8	Protein kinase domain-containing protein	IIGAGAHGTVYKAILNSGEVF	Guanidinyl [K12]	GO:0004672; GO:0005524; GO:0016021				TraesCS7B02G052200.1	100	0
Cluster_00795	4	5	3600.93	721.194	37.5656	75053	0.812531	1.00963	721.283	722.095	37.1328	38.1424	0.269713	3601.95	0.0123659	5	2.55909	tr	Triticum aestivum	A0A3B6N0Q8	Uncharacterized protein	VQLEAADADAEDVKAKAKLKLSLLDKNANPVPW	Guanidinyl [K14]				K10523	TraesCS5D02G442700.1.cds1	100	0
Cluster_00796	5	5	3617.82	724.57	26.5019	75549	1.01855	1.72657	724.508	725.526	25.3959	27.1224	0.118554	3617.79	0.0135173	0	4.13939	sp	Triticum aestivum	D0EWS4	Avenin-like b7	CHAIHIVVEAIIQQQSQQQWQEPQQQAQHK	Carbamidomethyl [C1]	GO:0045735				TraesCS7D02G031700.1.cds1	99.648	0
Cluster_00797	5	5	3672.82	735.571	35.8274	77217	1.02349	1.24848	735.509	736.532	35.4014	36.6499	0.264458
Cluster_00798	4	5	3680.69	737.145	21.4899	77434	0.754318	1.35554	737.49	738.244	21.2883	22.6438	0.171708
Cluster_00799	4	5	3686.92	738.391	36.5713	77592	0.755554	0.823207	738.296	739.051	36.2208	37.044	0.143116	3686.9	0.0168844	5	2.23606	tr	Triticum aestivum	A0A024FRN3	Protein disulfide-isomerase	KPFDELVVDSKDFDVSALEKFIEASSTPKVVTF		GO:0003756; GO:0005788	GO:0005788	GO:0005788	K09580	TraesCS4B02G101800.3	99.805	0
Cluster_00800	4	5	3688.47	738.702	12.207	77667	0.790463	1.35916	738.639	739.429	11.1878	12.547	0.0889531	1475.76	-0.00812305	2	1.14966	tr	Triticum aestivum	A0A3B5YPN7	NB-ARC domain-containing protein	VVYWGEGADKRL	Guanidinyl [N-term V K10]	GO:0043531				TraesCS1B02G000200.1	100	0
Cluster_00801	4	5	3718.07	744.622	29.6923	78562	0.730388	1.79766	744.564	745.294	28.5925	30.3901	0.227846	2232.16	-0.0180802	2	2.10666	tr	Triticum aestivum	A0A1D5UTB1	AA_kinase domain-containing protein	VQTALMMQEVAEPYIRRR	Guanidinyl [N-term V]
Cluster_00802	5	5	3720.3	745.068	15.4362	78581	0.923049	1.93328	745.207	746.13	14.5074	16.4407	0.231228	2232.96	0.0115059	6	1.599	tr	Triticum aestivum	A0A3B6SNG9	Uncharacterized protein	DATAAAAAGADKEQETLDNDQE		GO:0008168; GO:0016021; GO:0032259				TraesCS7B02G286500.2	100	0
Cluster_00803	4	5	3726.6	746.327	16.8019	78841	0.663326	1.45094	746.479	747.142	15.6229	17.0739	0.200184
Cluster_00804	4	5	3734.95	747.997	36.8315	79035	0.753452	0.953387	748.314	749.067	36.2208	37.1742	0.226176	1494.79	0.00535311	0	3.52772	tr	Triticum aestivum	A0A3B6NQF0	Aminopeptidase	FLIDFLEPFAQR		GO:0004177; GO:0008237; GO:0008270; GO:0016020; GO:0043231			K08776	TraesCS6A02G182500.1	100	0
Cluster_00805	4	5	3746.89	750.385	18.1891	79291	0.809146	1.41289	750.226	751.035	17.9477	19.3606	0.296786
Cluster_00806	4	5	3749.91	750.988	23.1101	79390	0.8456	1.461	750.965	751.81	22.1865	23.6475	0.222024	1499.72	0.00131387	0	3.94756	sp	Triticum aestivum	P0CZ09	Avenin-like a5	CHAVCGVAQVIMR	Carbamidomethyl [C1 C5]	GO:0045735				TraesCS7D02G032100.1.cds1	98.844	2.17e-117
Cluster_00807	4	5	3769.97	755.002	37.4591	79947	0.799549	0.662523	755.278	756.078	37.0881	37.7506	0.172117
Cluster_00808	5	5	3772.63	755.532	12.9905	79979	0.942177	1.22534	755.474	756.416	12.346	13.5713	0.108047	3773.63	-0.00077853	4	2.21127	tr	Triticum aestivum	A0A3B6NPC6	Uncharacterized protein	STGKLISLSEQELVDCDVDGMDQGCEGGLMDNAF	Carbamidomethyl [C16 C25] Guanidinyl [N-term S K4]	GO:0004197; GO:0005615; GO:0005764; GO:0051603	GO:0009723	GO:0009723		TraesCS6A02G154300.1	100	0
Cluster_00809	5	5	3774.93	755.993	22.9586	80050	1.03211	1.61944	755.936	756.968	22.4515	24.071	0.284445
Cluster_00810	6	5	3785.6	758.127	30.7985	80358	1.28678	1.43495	757.984	759.271	30.3901	31.8251	0.170381	2271.21	-0.0071781	2	1.59672	tr	Triticum aestivum	A0A3B6JJP7	PPM-type phosphatase domain-containing protein	EWTAALPRALVAGFVKTDKD	Guanidinyl [N-term E K16]	GO:0106306; GO:0106307				TraesCS4D02G160500.1	100	0
Cluster_00811	4	5	3791.01	759.209	31.0086	80564	0.841694	1.36054	759.235	760.077	30.7873	32.1478	0.236844	3792.85	-0.020642	2	2.63608	tr	Triticum aestivum	W5CQQ3	Uncharacterized protein	KVVNVTATVSDEHGYFLVMFYDLANFNARTCK	Carbamidomethyl [C31] Guanidinyl [N-term K K32]	GO:0071944				TraesCS3B02G318400.1	100	8.14e-144
Cluster_00812	7	5	3797.83	760.574	14.0325	80760	1.43704	1.0429	760.489	761.926	13.7212	14.7641	0.248721	3797.82	-0.0113489	3	2.28202	tr	Triticum aestivum	A0A2X0SPR4	Uncharacterized protein	SSGGGDDSLEAPLPPSVDWRAKGAVTPVKNQGSQCF	Carbamidomethyl [C35] Guanidinyl [N-term S K29]	GO:0004197; GO:0005615; GO:0005764; GO:0051603				TraesCS2D02G544800.1	100	0
Cluster_00813	4	5	3802.24	761.455	20.5042	80959	0.701552	2.40158	761.566	762.268	19.6169	22.0185	0.222777	1521.74	0.000435858	2	3.02016	tr	Triticum aestivum	A0A1D5UT45	Ubiquitin-like domain-containing protein	DGRTLADYNIQKE		GO:0003735; GO:0005634; GO:0005737; GO:0005840; GO:0006412; GO:0016567; GO:0019941; GO:0031386; GO:0031625	GO:0005730	GO:0005730	K02927	TraesCS2D02G458600.1	100	1.38e-103
Cluster_00814	5	5	3821.87	765.381	20.2691	81488	0.996339	0.572157	765.246	766.242	19.9684	20.5405	0.154645
Cluster_00815	7	5	3849.91	770.989	15.9229	82355	1.33513	0.668325	770.931	772.266	15.5648	16.2332	0.162029	3850.92	-0.0298783	4	2.69187	tr	Triticum aestivum	W5C119	Uncharacterized protein	SLQEADNAIDRHLLDRQVTKMCPEQGSVSRLDK	Carbamidomethyl [C22] Guanidinyl [K20]					TraesCS2D02G546100.1	100	0
Cluster_00816	5	5	3853.09	771.625	29.3345	82390	0.991022	2.24699	771.66	772.651	28.2029	30.4499	0.232033	3855.07	-0.0230537	7	2.14936	tr	Triticum aestivum	A0A3B6KPR8	NAB domain-containing protein	ESKRLALEKQREESKVKDMETSKIVLQKELD	Guanidinyl [N-term E K15 K17 K23]	GO:0005886; GO:0051015				TraesCS5A02G377100.1	100	0
Cluster_00817	4	5	3852.97	771.6	36.1738	82430	0.844204	1.41731	771.734	772.578	35.0877	36.505	0.090341	3854.96	0.0333964	3	3.45771	tr	Triticum aestivum	A0A3B5Z407	Uncharacterized protein	TDGSAISDAIRLHQDVAGPVKAQFRFSFIDQPDK	Guanidinyl [N-term T K21 K34]				K10523	TraesCS1B02G375800.1.cds1	100	0
Cluster_00818	4	5	3862.08	773.423	37.0535	82685	0.82828	0.962348	773.258	774.086	36.5517	37.5141	0.129536	2319.08	0.0161431	0	2.28033	tr	Triticum aestivum	A0A3B6NQT4	Ubiquitin carboxyl-terminal hydrolase	SGASPVSVLDNIDADCLTSSNR	Carbamidomethyl [C16] Guanidinyl [N-term S]	GO:0004197; GO:0004843; GO:0005634; GO:0005829; GO:0006511; GO:0016579			K11855	TraesCS6A02G264800.1	100	0
Cluster_00819	5	5	3863.02	773.611	31.1838	82675	1.03171	0.705565	773.644	774.676	30.7873	31.4928	0.115497	3863.99	0.0118539	2	2.46692	tr	Triticum aestivum	A0A3B6GRI8	Uncharacterized protein	KNHLRLFFNCAIPVLLSLGFPVMAYILTMDVDD	Carbamidomethyl [C10] Guanidinyl [N-term K]	GO:0016021				TraesCS3D02G085300.1	100	3.1e-74
Cluster_00820	4	5	3877.67	776.541	32.3564	83047	0.963387	1.84251	776.561	777.524	31.3051	33.1476	0.293506	1551.8	-0.000557918	0	3.66685	tr	Triticum aestivum	A0A1D5SLI4	40S ribosomal protein S4	TYPAGFMDIISIPK		GO:0003723; GO:0003735; GO:0006412; GO:0019843; GO:0022627	GO:0005730	GO:0005730	K02987	TraesCS1A02G092900.1	100	0
Cluster_00821	4	5	3888.91	778.789	27.0669	83368	0.855638	1.38277	778.693	779.549	26.2987	27.6814	0.180931	3888.9	0.00283105	0	3.90703	sp	Triticum aestivum	Q03033	Elongation factor 1-alpha	EAANFTSQVIIMNHPGQIGNGYAPVLDCHTSHIAVK	Carbamidomethyl [C28]	GO:0003746; GO:0003924; GO:0005525; GO:0005737; GO:0006412; GO:0006414	GO:0090377	GO:0090377	K03231	TraesCS4D02G197200.1	100	0
Cluster_00822	4	5	3918.79	784.765	20.4661	84168	0.734319	1.51375	785.089	785.823	20.1003	21.6141	0.227577	1568.76	0.00244262	0	4.45499	tr	Triticum aestivum	A0A341T1J6	Uncharacterized protein	AGGAYTMNTASAVTVR		GO:0003735; GO:0005840; GO:0006412	GO:0005829	GO:0005829	K02921	TraesCS3A02G267900.1	100	8.82e-65
Cluster_00823	6	5	3934.88	787.983	13.1745	84600	1.1546	1.30399	787.9	789.055	12.7889	14.0929	0.173642	3935.9	-0.0265801	4	2.72806	tr	Triticum aestivum	A0A3B5Z2C7	Uncharacterized protein	LQTSTATGRLSMEEPNLQSVEHVVDFTTGKNDKDF	Guanidinyl [K30]	GO:0003677; GO:0003887; GO:0005524; GO:0005737; GO:0006261; GO:0008409			K02349	TraesCS1B02G336400.1	100	0
Cluster_00824	4	5	3938.05	788.617	29.62	84638	0.73622	1.70809	788.546	789.283	28.8777	30.5858	0.167731	3941	0.0313871	4	2.57122	tr	Triticum aestivum	A0A3B6R9X4	Uncharacterized protein	MIIPSLALEIHLSNKESGEEPLLNLKGYFAGNPMTD		GO:0004185			K16296	TraesCS7A02G001200.2	100	2.5e-142
Cluster_00825	4	5	3939.97	789.001	31.6708	84700	0.853975	0.578365	789.131	789.985	31.3743	31.9527	0.0503599	1576.89	0.0019122	3	1.46234	tr	Triticum aestivum	A0A3B6QDL2	Uncharacterized protein	VGSGKSYLAKALRDL		GO:0005634; GO:0032204			K17602	TraesCS6D02G170600.1	100	0
Cluster_00826	6	5	3949.02	790.811	28.6757	84985	1.5618	1.57416	790.726	792.288	28.0539	29.628	0.118997	3949.07	0.0201346	6	1.89126	tr	Triticum aestivum	A0A3B6END7	Rhodanese domain-containing protein	GEDKNGFLKKLALRFKDPENTTLIILDKFDGNSE	Guanidinyl [K16 K28]					TraesCS3A02G433000.1	100	0
Cluster_00827	4	5	3951.95	791.398	27.2532	85027	0.85737	1.30342	791.259	792.116	26.969	28.2724	0.21596	3161.59	0.00482098	3	2.58129	tr	Triticum aestivum	A0A077S1C1	Amidase domain-containing protein	NDSKLREMENGAKEFNVPAFRENRRL	Guanidinyl [K4]	GO:0016787				TraesCS3B02G379500.4	100	0
Cluster_00828	5	5	3973.13	795.634	37.0228	85538	1.01805	1.14846	795.483	796.501	36.6021	37.7506	0.244711	3973.12	0.00979959	3	2.54773	tr	Triticum aestivum	A0A3B6LJ49	Uncharacterized protein	RTIVQLLFVEQERTIGAGGSHSVAPPDRASVDAVSRL	Guanidinyl [N-term R]	GO:0016567				TraesCS5B02G168600.2	100	0
Cluster_00829	5	5	3985.7	798.148	13.0171	85894	0.96539	0.871362	798.253	799.219	12.5091	13.3805	0.198491	3986.67	0.0181116	0	2.63595	tr	Triticum aestivum	A0A3B6JCJ8	Uncharacterized protein	SEEEDDDQRQQRRRGSGSESESESEEQQDQQRY						TraesCS4D02G016000.2	100	0
Cluster_00830	4	5	3988.06	798.619	17.3923	85932	0.676015	1.05147	798.581	799.257	16.6426	17.6941	0.0231135
Cluster_00831	7	5	3995.1	800.027	28.4262	86130	1.49893	1.91389	799.78	801.279	27.9217	29.8356	0.0709394	1597.76	0.00197557	0	4.46553	tr	Triticum aestivum	A0A0A7C089	Translationally controlled tumor protein	LSGDELLSDSFPYR			GO:0005634	GO:0005634		TraesCS4B02G144200.1	99.405	6.07e-121
Cluster_00832	6	5	3995.08	800.024	29.0635	86129	1.13052	1.34885	800.149	801.279	28.2029	29.5517	0.281223	1598.75	0.0125137	0	2.43322	tr	Triticum aestivum	A0A3B5XTA4	AAI domain-containing protein	TTISPSIDVTTGMGGY		GO:0045735				TraesCS1A02G007700.1.cds1	100	3.78e-143
Cluster_00833	4	5	3997.89	800.585	14.5363	86220	0.762207	0.680902	800.517	801.279	14.1595	14.8404	0.198059	3999.89	-0.0156399	4	2.75029	tr	Triticum aestivum	A0A3B6SJ10	DUF1618 domain-containing protein	CIFRSCSPGEDWKASKPRICHKEGQGGELIWW	Carbamidomethyl [C1 C6 C20] Guanidinyl [K13 K16 K22]					TraesCS7B02G155300.1	100	0
Cluster_00834	6	5	4009.07	802.822	29.2932	86526	1.42179	1.88906	802.67	804.092	28.9598	30.8488	0.194621	4009.08	-0.00887452	3	2.45457	tr	Triticum aestivum	A0A3B6ECL8	DYW_deaminase domain-containing protein	PDKSGAYVLLGNIYSASGRHASAREIRHLMREKGVE	Guanidinyl [K3]	GO:0008270				TraesCS3A02G100700.1.cds1	100	0
Cluster_00835	4	5	4009.08	802.823	29.695	86527	1.12934	0.960152	802.67	803.799	29.0786	30.0387	0.084586	4009.08	-0.0156407	5	2.40173	tr	Triticum aestivum	A0A3B6PFU7	Uncharacterized protein	AEKFLTDAPPPGKEYRTPEMYYKGVLKGARLIAEE	Guanidinyl [N-term A]					TraesCS6B02G063600.1	100	0
Cluster_00836	4	5	4020.94	805.194	28.0687	86889	0.86045	1.04892	805.126	805.987	27.6114	28.6603	0.267578	1608.73	8.75511e-05	0	3.23877	tr	Triticum aestivum	A0A3B6RPC7	HATPase_c domain-containing protein	ETTTEWELLNDMK		GO:0005524; GO:0006457; GO:0016887; GO:0051082	GO:0005783	GO:0005783	K09487	TraesCS7A02G529900.2	100	0
Cluster_00837	4	5	4021.01	805.208	32.2317	86861	0.801798	1.12738	805.165	805.967	31.8888	33.0162	0.144258
Cluster_00838	4	5	4036.03	808.214	28.6637	87265	0.80405	1.55082	808.067	808.871	28.3619	29.9127	0.200478	2420.15	0.000447182	1	1.50295	tr	Triticum aestivum	A0A3B6APE2	Uncharacterized protein	MRGPGPDAQEDEAVQAVEAAPAK	Guanidinyl [N-term M K23]	GO:0005634; GO:0009553; GO:0009556; GO:0042138; GO:0070192				TraesCS2A02G028900.1	100	0
Cluster_00839	4	5	4038.89	808.784	26.6764	87304	0.787872	1.22792	809.029	809.817	25.8236	27.0515	0.0832822	4035.02	-0.0321569	7	0.852788	tr	Triticum aestivum	A0A3B6B8U8	Uncharacterized protein	DRKRRKEEWMKMTAQDKHKYKEDEKKRNME	Guanidinyl [K17 K25]					TraesCS2A02G593400.1	100	0
Cluster_00840	5	5	4040.98	809.204	15.9084	87362	0.946032	1.01707	809.285	810.231	15.6555	16.6726	0.236558
Cluster_00841	4	5	4044.64	809.935	15.5535	87449	0.966486	1.1992	809.699	810.665	15.2415	16.4407	0.288482	4045.79	-0.0126135	2	2.29293	tr	Triticum aestivum	A0A3B5YVH1	Non-specific serine/threonine protein kinase	EKAKRPNVMSLFDEPEGEEQQQAAGEDDDDGEGSVR	Guanidinyl [K2 K4]	GO:0004674; GO:0005524; GO:0018105; GO:0035556	GO:0005829	GO:0005829	K08790	TraesCS1B02G171500.1	100	0
Cluster_00842	4	5	4051.97	811.402	30.881	87589	0.732131	0.52346	811.534	812.266	30.6542	31.1777	0.208037
Cluster_00843	4	5	4053.09	811.626	26.5311	87618	0.752564	1.11396	811.989	812.742	26.2128	27.3268	0.262541	1621.84	0.00610884	2	3.84583	tr	Triticum aestivum	A0A3B6I318	Tr-type G domain-containing protein	LGDVQVYPEKGTVAF		GO:0003746; GO:0003924; GO:0005525; GO:0006414; GO:0043022; GO:1990904	GO:0005730	GO:0005730	K03234	TraesCS4A02G363700.1	100	0
Cluster_00844	8	5	4062.05	813.418	32.2612	87815	1.78839	1.52338	813.297	815.085	31.4928	33.0162	0.0466778	4062.03	-0.00859237	6	2.85007	tr	Triticum aestivum	A0A077S1A4	JmjC domain-containing protein	CYCCCQELRDGSLVKKDKKLRAKPNGSILCPPK	Carbamidomethyl [C1 C3 C4 C5 C30] Guanidinyl [K16 K23]				K15601	TraesCS3B02G557600.1	92.154	0
Cluster_00845	5	5	4066.06	814.22	37.9104	87970	0.994714	1.50752	814.33	815.324	37.6661	39.1736	0.176932	3253.63	0.0221773	5	2.4262	tr	Triticum aestivum	A0A3B6TZP2	Uncharacterized protein	AQYMTKDEALVTQDGDNDILAKLGSQKFL	Guanidinyl [K27]	GO:0005524; GO:0006952; GO:0043531				TraesCS7D02G544600.1	100	0
Cluster_00846	4	5	4066.1	814.228	26.8868	87941	0.716325	1.28925	814.568	815.285	25.9073	27.1966	0.224703	4067.09	0.0304978	0	1.73271	tr	Triticum aestivum	A0A3B6KF84	PlsC domain-containing protein	PATWKLMGCLGSAIAIMKKSSKFLPVIGWSMWFAE	Carbamidomethyl [C9] Guanidinyl [K5 K19 K22]	GO:0003841; GO:0016021; GO:0016024			K13523	TraesCS5A02G101200.2	100	0
Cluster_00847	4	5	4076.28	816.264	23.9632	88223	0.818341	1.4286	816.201	817.02	23.333	24.7616	0.191534
Cluster_00848	4	5	4077.92	816.592	16.189	88241	0.738882	0.418455	816.52	817.259	15.9609	16.3793	0.206427	4079.98	-0.0336861	8	2.27854	tr	Triticum aestivum	A0A077RPI4	Uncharacterized protein	RRREIAFNIVDGDFKVLEGKWCVQEVDATTDEGGE	Carbamidomethyl [C22] Guanidinyl [K20]	GO:0005634				TraesCS3D02G529700.1	65.746	2.91e-60
Cluster_00849	5	5	4079.14	816.835	26.3828	88284	1.09902	0.929742	816.68	817.779	25.7423	26.6721	0.228694	4079.14	-0.0262207	3	3.13511	tr	Triticum aestivum	A0A3B6NLP0	NUC153 domain-containing protein	RFAAARTDPRFRPMRRKEAKVALDSRFMTPMLTD	Guanidinyl [K17]	GO:0003723; GO:0005730; GO:0006364				TraesCS6A02G083700.1	100	0
Cluster_00850	4	5	4080.04	817.015	37.2244	88296	0.739721	1.34977	817.139	817.879	36.3163	37.6661	0.250876
Cluster_00851	4	5	4097.17	820.441	38.7022	88704	0.744051	0.945822	820.325	821.069	38.4426	39.3884	0.159491	4098.04	-0.0295465	6	2.26992	tr	Triticum aestivum	A0A3B6C7K7	Uncharacterized protein	NGSAVVPFAKKKRKGYSVEPPDGEEEKDDVPDEIER	Guanidinyl [N-term N K27]	GO:0005737; GO:0042274				TraesCS2B02G323800.1	100	0
Cluster_00852	6	5	4097.05	820.417	40.5813	88705	1.16673	0.897004	820.325	821.492	40.0828	40.9798	0.231835	2458.27	-0.0100463	1	1.91892	tr	Triticum aestivum	A0A3B5ZPH9	TLC domain-containing protein	AGSVILAIHDASDIFLEMGKMAK	Guanidinyl [K23]	GO:0005783; GO:0016021; GO:0016410; GO:0046513; GO:0050291				TraesCS1D02G038800.1	100	0
Cluster_00853	4	5	4119.08	824.823	32.2596	89214	0.912731	2.25665	824.947	825.859	31.1777	33.4344	0.24328	4119.12	-0.0389401	6	3.22333	tr	Triticum aestivum	A0A3B6CBP5	Uncharacterized protein	KTPVSKNSQDEPTSGPSFPPGFAKNPNPSQPMRRLKR	Guanidinyl [K1]					TraesCS2B02G448400.1	100	0
Cluster_00854	4	5	4140.07	829.02	31.6466	89681	0.837435	1.83578	828.852	829.689	31.2502	33.086	0.239068	4139.06	0.00926135	6	1.72056	tr	Triticum aestivum	A0A3B6FS01	HMG box domain-containing protein	KVKYYDLATERRAEFEKAMAQYNKKKMNGELSEE	Guanidinyl [K26]	GO:0005634				TraesCS3B02G270900.1	100	1.29e-175
Cluster_00855	5	5	4145.13	830.034	36.5074	89783	0.962204	0.484552	829.934	830.897	36.2645	36.7491	0.267685	4149.16	-0.0313161	3	2.65161	tr	Triticum aestivum	A0A3B6KDZ5	Uncharacterized protein	DIVQGLHFPQLKKLGLDYVFLSEFSLSSMIAGSPSLE	Guanidinyl [N-term D K13]					TraesCS5A02G065900.1	100	0
Cluster_00856	4	5	4158.13	832.634	29.5395	90069	0.943828	1.42819	832.765	833.709	29.1576	30.5858	0.233168	2497.22	-0.0207484	2	2.32128	tr	Triticum aestivum	A0A3B6CFL5	Receptor-like serine/threonine-protein kinase	EALRCGGDDHFLTLPGMKVPDK	Carbamidomethyl [C5] Guanidinyl [K18]	GO:0005524; GO:0016021; GO:0048544; GO:0106310; GO:0106311				TraesCS2B02G566100.1	100	0
Cluster_00857	5	5	4182.07	837.421	36.5007	90658	1.14143	1.40157	837.553	838.694	36.2645	37.6661	0.139159	2512.31	-0.0179869	3	2.38204	tr	Triticum aestivum	A0A3B6PMK8	BHLH domain-containing protein	ACARKKPEAAATGQKTDYIHVR	Carbamidomethyl [C2] Guanidinyl [K15]	GO:0003700; GO:0005634; GO:0046983				TraesCS6B02G300400.1	100	0
Cluster_00858	6	5	4185.19	838.045	29.3778	90701	1.18386	1.02493	837.968	839.152	29.0138	30.0387	0.11182	2513.3	-0.00583604	1	4.38468	tr	Triticum aestivum	A0A0S2GJQ1	Low-molecular-weight glutenin subunit	SQQQQPPFSQQQQIPVIHPSVL		GO:0045735				TraesCS1B02G011300.1.cds1	50.98	6.84e-16
Cluster_00859	4	5	4186.06	838.22	28.7388	90700	0.76841	1.54621	838.134	838.902	27.6114	29.1576	0.169237	4185.95	0.0165847	0	3.63654	sp	Triticum aestivum	O64392	Wheatwin-1	ATYHYYRPAQNNWDLGAPAVSAYCATWDASKPLSWR	Carbamidomethyl [C24]	GO:0004540; GO:0009626; GO:0031640; GO:0042742; GO:0050832				TraesCS3A02G517100.1.cds1	100	2.24e-106
Cluster_00860	5	5	4195.23	840.053	36.691	90936	0.979485	0.533032	839.963	840.943	36.3554	36.8885	0.297287	4195.25	-0.0107064	4	3.61505	tr	Triticum aestivum	A0A3B5ZXU0	Calcium-transporting ATPase	RAMAILVQGIFVNTGSEVVKGDDGKRTILGTPTEAALLE	Guanidinyl [N-term R K20 K25]	GO:0005388; GO:0005516; GO:0005524; GO:0005887; GO:0019829; GO:0043231			K01537	TraesCS1D02G312500.1	100	0
Cluster_00861	6	5	4198.21	840.649	37.0598	90989	1.14762	0.429947	840.567	841.715	36.8885	37.3184	0.205769	4199.26	0.00235626	2	2.70548	tr	Triticum aestivum	A0A3B6TYT1	Response regulatory domain-containing protein	CVCLKVLENLLRGCKYHATTVTDAKTGLKILRAGKE	Carbamidomethyl [C1 C3 C14] Guanidinyl [N-term C K35]	GO:0000160; GO:0003677; GO:0005634			K14491	TraesCS7D02G499600.1	100	0
Cluster_00862	5	5	4202.15	841.437	36.818	91083	0.981896	0.440067	841.339	842.321	36.5517	36.9918	0.12899	4203.2	-0.0223847	3	3.01354	tr	Triticum aestivum	U3Q014	Autophagy-related protein 6c	MKPKVAAAAGGEKGRGVDPSLPRFKCQECHRALVVVGVE	Carbamidomethyl [C26 C29]	GO:0000045; GO:0000407; GO:0006995; GO:0034271; GO:0034272; GO:0045324			K08334	TraesCS3A02G266600.1	100	0
Cluster_00863	4	5	4201.16	841.239	33.0661	91081	0.752217	0.47864	841.548	842.3	32.7843	33.263	0.0817465	4203.18	-0.0235412	1	2.37744	tr	Triticum aestivum	A0A2X0S5U7	ALOG domain-containing protein	QSRARGISYHKKKKKRKLATGSCIAEASSSKNGGCAD	Carbamidomethyl [C23 C35] Guanidinyl [K12 K13 K14 K17]	GO:0005634; GO:0009299; GO:0009416				TraesCS2D02G255200.1.cds1	100	0
Cluster_00864	5	5	4205.85	842.177	17.2807	91215	1.21356	0.612572	842.091	843.305	17.1576	17.7701	0.274578	4206.85	0.0303066	2	2.84519	tr	Triticum aestivum	A0A3B6GK16	Uncharacterized protein	AGHATYGSSVTASGKVADSKCGGCGSGCGGGCGVPVVTMSYK	Carbamidomethyl [C21 C24 C28 C32] Guanidinyl [N-term A K15 K42]					TraesCS3D02G023700.1	100	0
Cluster_00865	4	5	4210.52	843.112	20.6461	91252	0.944067	1.62485	843.2	844.144	19.5507	21.1756	0.168539	1685.87	-0.0137307	3	1.83688	tr	Triticum aestivum	A0A077RP73	Patatin	LAKQKEEEQEEKR	Guanidinyl [K12]	GO:0016042; GO:0016787				TraesCS3B02G001300.1	53.315	2.96e-115
Cluster_00866	4	5	4224.85	845.978	14.4508	91610	0.863083	1.811	846.226	847.089	14.0268	15.8378	0.0590372	4226.02	-0.00694212	5	2.62048	tr	Triticum aestivum	A0A3B6NSV1	Uncharacterized protein	YAEMEISISTSRNNSDSAHRAIYILSCLGSNIKYSSF	Carbamidomethyl [C27] Guanidinyl [K33]	GO:0005634; GO:0006396				TraesCS6A02G324400.2	100	0
Cluster_00867	6	5	4240	849.007	24.8701	91955	1.27051	1.44583	848.798	850.069	24.4615	25.9073	0.233924	2545.21	-0.00315257	0	3.03033	tr	Triticum aestivum	A0A3B6LFH5	Pyrophosphate--fructose 6-phosphate 1-phosphotransferase subunit alpha	VEYDDATTTIDPTGAHAVAQAFPR		GO:0003872; GO:0005524; GO:0005634; GO:0005829; GO:0046872; GO:0047334			K00895	TraesCS5B02G078300.1	100	0
Cluster_00868	6	5	4240.1	849.027	36.7883	92012	1.33446	0.440067	848.946	850.281	36.5517	36.9918	0.105928	4242.06	0.0382931	4	1.77492	tr	Triticum aestivum	W5C9L8	Uncharacterized protein	EYMMPKLADFGLSKLFGEEQTRVTQSPLGTIGYMPHE	Guanidinyl [K14]	GO:0004672; GO:0005524			K17302	TraesCS2D02G068800.1	100	0
Cluster_00869	4	5	4242.19	849.445	26.9134	92028	0.720601	0.52511	849.581	850.302	26.5973	27.1224	0.0800017	4243.14	0.0358423	7	2.19211	tr	Triticum aestivum	A0A3B6NK74	Uncharacterized protein	LTVEEVEDWSISDLRGRGPSLVKVHVEEQGYYLPTKD						TraesCS6A02G035900.1	100	0
Cluster_00870	4	5	4249.05	850.817	27.499	92162	0.786314	0.792817	851.087	851.873	27.2611	28.0539	0.0438336	4250.02	0.00618692	8	2.2814	tr	Triticum aestivum	A0A3B6TCG9	Uncharacterized protein	TAPDGENPRPSEADTAQSPHLPEEGKAVAATEPANLEKAE	Guanidinyl [N-term T K26 K38]	GO:0005524; GO:0005634; GO:0042393; GO:0070615				TraesCS7D02G206700.1	100	0
Cluster_00871	4	5	4252.81	851.569	29.4555	92222	1.02083	1.52373	851.576	852.597	28.6603	30.1841	0.189704	2551.31	-0.0193413	3	0.977982	tr	Triticum aestivum	A0A3B6SB03	WAC domain-containing protein	VLQWKERSFPLYEELAPLYE	Guanidinyl [K5]	GO:0005634				TraesCS7B02G115000.1	100	0
Cluster_00872	5	5	4279	856.807	13.7015	92827	1.13586	0.966332	856.65	857.786	13.4572	14.4236	0.18138	4281.05	-0.0224192	4	3.1381	tr	Triticum aestivum	A0A3B6NL78	Uncharacterized protein	VRQFYQDSCEESGKASMQGGGTATGLTVLKKMAAPDHSL	Carbamidomethyl [C9] Guanidinyl [K14 K30 K31]	GO:0005524; GO:0006952; GO:0043531				TraesCS6A02G068600.1	100	0
Cluster_00873	6	5	4286.19	858.245	25.8328	92985	1.11735	1.12477	858.151	859.268	25.3959	26.5206	0.157919	4286.19	-0.0404291	6	2.20315	tr	Triticum aestivum	A0A3B6JQM1	Uncharacterized protein	RGFLRSVVCSAESQVAPDGIKHKGHIADLEPEGELLKSD	Carbamidomethyl [C9] Guanidinyl [K23]	GO:0005634; GO:0006338; GO:0032452; GO:0034647				TraesCS4D02G312500.1	100	0
Cluster_00874	4	5	4286.35	858.277	21.2197	92984	0.945554	1.047	858.301	859.247	20.4357	21.4827	0.236552	1714.8	0.000255925	1	1.66118	tr	Triticum aestivum	A0A3B6QHR6	Cyclin N-terminal domain-containing protein	TLSTARMDMEYELR		GO:0000079; GO:0000307; GO:0005634; GO:0005737; GO:0016538; GO:0044772; GO:0051301			K06627	TraesCS6D02G200100.1	100	0
Cluster_00875	5	5	4287.23	858.452	23.3806	93006	1.01008	1.08118	858.301	859.311	22.7296	23.8108	0.19334	3429.6	0.0184903	8	2.90327	tr	Triticum aestivum	A0A3B6RJE1	Uncharacterized protein	DPSDEEEVDSPPRRERRSKNTHDPARTPD	Guanidinyl [K19]					TraesCS7A02G286000.1	100	2.63e-130
Cluster_00876	5	5	4288.24	858.656	34.0283	93009	1.1398	1.22279	858.623	859.763	33.263	34.4858	0.162854	4289.21	0.00512709	9	2.1059	tr	Triticum aestivum	A0A1D5URW3	XH domain-containing protein	VIEEKEMLQHDYHALKDELEAAKKTIVEVNKELAAE	Guanidinyl [K5 K16 K31]					TraesCS2D02G451900.2	100	0
Cluster_00877	7	5	4297.36	860.479	38.2535	93234	1.46107	1.73763	860.301	861.762	37.7506	39.4882	0.180894	4301.32	-0.0172788	6	2.38602	tr	Triticum aestivum	A0A1D5UUA2	PAP_fibrillin domain-containing protein	GDFFQIIDVKEEKAVSVIKFSARALKIFSGQLAIEASY	Guanidinyl [N-term G K13]
Cluster_00878	4	5	4302.2	861.447	27.7832	93360	1.05899	1.33821	861.245	862.304	27.4632	28.8014	0.138313	4303.26	-0.0269447	5	1.94743	tr	Triticum aestivum	W5CQZ5	CULLIN_2 domain-containing protein	VGLFHVSKIFKEHVKEEGMSLLKHAADAANGTKNEKKE	Guanidinyl [K8 K36]	GO:0004842; GO:0006511; GO:0016567; GO:0031461; GO:0031625			K03347	TraesCS3B02G044500.1	100	0
Cluster_00879	6	5	4316.23	864.254	30.0479	93666	1.30363	1.21196	864.016	865.319	29.6967	30.9087	0.0690972	4318.19	-0.0021995	3	2.77049	tr	Triticum aestivum	A0A2X0SU41	Uncharacterized protein	IVQYVLQILCTDSNNAAEYEALLHGLRMAVSMGIQRLE	Carbamidomethyl [C10]
Cluster_00880	4	5	4328.65	866.738	36.6465	93939	0.698084	1.32763	866.648	867.346	35.8465	37.1742	0.258893
Cluster_00881	8	5	4345.26	870.059	31.1341	94313	1.8443	1.10588	869.796	871.64	30.4499	31.5558	0.260475	4347.29	-0.0223977	6	2.23114	tr	Triticum aestivum	A0A3B5Z3T5	NB-ARC domain-containing protein	VQDARELLLAQLAGKRFLLVLDHVTDVSDAQWRDLME	Guanidinyl [N-term V K15]	GO:0043531				TraesCS1B02G382500.1.cds1	100	0
Cluster_00882	4	5	4355.68	872.144	29.3541	94566	1.05768	1.37635	872.278	873.336	29.0138	30.3901	0.241898	5232.64	-0.00331932	9	1.5877	tr	Triticum aestivum	A0A3B6PK15	Uncharacterized protein	TIERKPEIDSDDMSGMVLENIKGDVELKDVYFRYPARPGQLILD	Guanidinyl [N-term T K5 K22 K28]	GO:0005524; GO:0016021; GO:0042626; GO:0055085			K05658	TraesCS6B02G145700.1	100	0
Cluster_00883	4	5	4357.88	872.584	25.8846	94612	1.03618	2.13219	872.587	873.623	24.7616	26.8938	0.267822	1743.92	0.00134163	0	5.43344	tr	Triticum aestivum	A0A3B6ER07	Uncharacterized protein	VPVSEGALATGGVMLSTR		GO:0004190				TraesCS3A02G471700.1	100	0
Cluster_00884	4	5	4362.07	873.421	14.6256	94714	0.883479	1.50907	873.733	874.617	14.0034	15.5125	0.260966	4364.13	-0.0175235	6	2.67556	tr	Triticum aestivum	A0A2X0S585	Uncharacterized protein	DLYSMAHSAPYKKAKAFSESDLDDPKNFTNRASHNKL	Guanidinyl [N-term D K12 K15 K36]
Cluster_00885	4	5	4372.64	875.536	12.8825	94929	0.952937	0.543993	875.656	876.609	12.6414	13.1854	0.0454066	4374.59	0.0417165	2	1.4057	tr	Triticum aestivum	A0A3B6ERE7	Uncharacterized protein	IIDVFKVHVENGGKPTNSKNRVKKILKKVKRLFKNGKD		GO:0005524; GO:0006952; GO:0043531				TraesCS3A02G479100.1	100	0
Cluster_00886	7	5	4380.29	877.065	28.136	95098	1.44405	1.60486	876.853	878.297	27.1966	28.8014	0.293926	1753.89	-0.000630411	1	1.69166	tr	Triticum aestivum	A0A3B6PQE2	Uncharacterized protein	NSGVDAPAWAGKAGSAVL	Guanidinyl [N-term N K12]					TraesCS6B02G354100.1.cds1	100	2.33e-143
Cluster_00887	4	5	4394.94	879.995	23.2091	95448	0.75911	1.9046	880.102	880.861	22.319	24.2236	0.2831	3518.69	-0.00771204	4	1.88453	tr	Triticum aestivum	A0A3B6GTB3	SHSP domain-containing protein	ATEKVVKGDDGQDHKEKLEYETATETETQR	Guanidinyl [N-term A K4]					TraesCS3D02G213300.1	100	5.98e-177
Cluster_00888	4	5	4399.18	880.843	33.1432	95531	1.1409	1.18826	881.062	882.203	32.8405	34.0288	0.216188
Cluster_00889	4	5	4405.29	882.065	34.3196	95644	1.075	0.968165	881.755	882.83	33.6831	34.6513	0.0652114
Cluster_00890	6	5	4410.41	883.089	39.177	95783	1.16711	0.446775	882.987	884.154	39.0085	39.4553	0.251616	4411.43	-0.0084916	9	3.29117	tr	Triticum aestivum	A0A3B6C9P4	DUF4220 domain-containing protein	SLFIFSDWHKVKMLCRYVRKESWHKALIEIPLKVL	Carbamidomethyl [C15] Guanidinyl [K33]	GO:0016021				TraesCS2B02G386800.1.cds1	100	0
Cluster_00891	6	5	4439.04	888.816	23.9616	96410	1.45189	1.57071	888.644	890.095	23.046	24.6168	0.0593209	4440.04	-0.0415352	4	2.86385	tr	Triticum aestivum	A0A3B6KPV6	FYVE-type domain-containing protein	CGGLFCSSCTQQRMVLRGQGDSPVQICDPCKKLEEAAR	Carbamidomethyl [C1 C6 C9 C27 C30] Guanidinyl [K31]	GO:0046872				TraesCS5A02G472700.2	100	0
Cluster_00892	5	5	4451.36	891.279	34.7297	96681	1.02507	1.69584	891.3	892.326	34.3345	36.0303	0.287268	4453.17	0.0200587	4	3.50109	tr	Triticum aestivum	A0A3B5ZWQ1	Uncharacterized protein	VEEKAVKLGMAATEDTTEDKTAFWEPDPKTGDYRPVTGTK	Guanidinyl [N-term V]	GO:0005739				TraesCS1D02G231400.1	100	1.47e-61
Cluster_00893	6	5	4462.28	893.463	31.7585	96927	1.18923	1.09358	893.581	894.77	31.3743	32.4679	0.287675	4463.3	0.000625711	3	1.89364	tr	Triticum aestivum	A0A2X0SX99	Uncharacterized protein	AMEPTSLPMKLLRKITNNFSKERLLGEGGYGKVYMGVHD	Guanidinyl [N-term A K10]
Cluster_00894	4	5	4472.17	895.44	16.8113	97134	0.711075	0.333293	895.595	896.306	16.6426	16.9759	0.144175	4473.12	0.041227	8	2.61744	tr	Triticum aestivum	A0A3B6LS11	TPR_REGION domain-containing protein	AIELYCQAGDGTPFSRSELLKYLLEGTVDSGSLPESLDGED	Carbamidomethyl [C6] Guanidinyl [K21]	GO:0051879			K24927	TraesCS5B02G394800.1	100	0
Cluster_00895	4	5	4471.81	895.369	18.3342	97150	0.894819	2.24731	895.664	896.558	17.1132	19.3606	0.22853
Cluster_00896	7	5	4479	896.807	15.4662	97290	1.40259	0.541972	896.696	898.099	15.2671	15.8091	0.233012
Cluster_00897	7	5	4493.02	899.61	15.4169	97583	1.33993	0.779923	899.551	900.891	14.9799	15.7599	0.0675395
Cluster_00898	4	5	4493.06	899.62	14.6606	97582	0.808469	0.50805	899.735	900.544	14.4236	14.9316	0.0780306	4493.99	0.0325541	11	2.21398	tr	Triticum aestivum	A0A3B5YUX1	AIG1-type G domain-containing protein	ASPVENHANVEDEAAKPDQVIDNGSLDYQANEKDEEAMPE	Guanidinyl [N-term A K16 K33]	GO:0003924; GO:0005525; GO:0009707; GO:0016021; GO:0045036				TraesCS1B02G122000.1	100	0
Cluster_00899	7	5	4501.4	901.287	40.8808	97758	1.38998	0.577939	901.191	902.581	40.4018	40.9798	0.231834	4502.38	0.00844165	7	3.5539	tr	Triticum aestivum	A0A3B6MPD9	BZIP domain-containing protein	KQAYTNELECKLSCLEEENKRLKREKQSIALDVLLK	Carbamidomethyl [C10 C14] Guanidinyl [K20 K23 K26]	GO:0003700; GO:0005634; GO:0009738; GO:0045893			K14432	TraesCS5D02G150700.1	100	0
Cluster_00900	4	5	4520.04	905.016	14.0972	98197	0.839237	0.360348	905.255	906.094	13.9152	14.2755	0.166387	4523.06	0.00145547	4	2.00316	tr	Triticum aestivum	A0A3B6RJR2	Uncharacterized protein	GSSDGEGKKVDPRCPNAANPFHVCTNHCLAKMVEGGRSSE	Carbamidomethyl [C14 C24 C28] Guanidinyl [N-term G K8 K9 K31]	GO:0005634; GO:0005739; GO:0006397				TraesCS7A02G407200.1	100	0
Cluster_00901	5	5	4523.49	905.706	40.1906	98295	1.21337	0.945463	905.627	906.841	40.0222	40.9677	0.245304	4527.48	0.0233021	5	3.32235	tr	Triticum aestivum	A0A3B6QPL5	BED-type domain-containing protein	GRAEDKSYIKMLIKECKSDASLTVLPIVGIGGVGKTTLAQL	Carbamidomethyl [C16] Guanidinyl [N-term G K6 K17 K35]	GO:0003677; GO:0005524; GO:0043531; GO:0046872				TraesCS6D02G394100.2	100	0
Cluster_00902	4	5	4525.13	906.033	15.4643	98333	0.770395	0.244235	906.14	906.911	15.3499	15.5942	0.126636
Cluster_00903	6	5	4540.1	909.028	14.861	98633	1.17343	1.393	909.134	910.308	14.5679	15.9609	0.16079	4541.1	-0.0153135	11	2.47965	tr	Triticum aestivum	A0A2X0S8Z3	Uncharacterized protein	QPEDGEARSAPLPYPAPEGGDRPVEEKKPPAEIPGDETADMD	Guanidinyl [K27 K28]
Cluster_00904	4	5	4546.27	910.261	34.0524	98728	1.29242	1.15706	909.838	911.13	33.4942	34.6513	0.0365275	4547.3	-0.00516358	4	3.45936	tr	Triticum aestivum	A0A3B5Y688	DUF4220 domain-containing protein	DKEVLTLEKIWEEPDDDLDDELKDLCLSFALYKLLR	Carbamidomethyl [C26] Guanidinyl [N-term D K2 K9 K33]	GO:0016021				TraesCS1A02G401200.1.cds1	100	0
Cluster_00905	4	5	4555.28	912.063	31.4559	98901	1.0372	1.303	911.884	912.921	30.5858	31.8888	0.282108	4557.27	-0.0442038	3	2.6964	tr	Triticum aestivum	A0A3B6NN15	Uncharacterized protein	VNVPDVTMEESTHSALENQASKAPNDGQQIIKGIHTPKEFR	Guanidinyl [N-term V]	GO:0000178; GO:0005634; GO:0005737; GO:0006396	GO:0005634	GO:0005634	K03678	TraesCS6A02G141100.1	100	0
Cluster_00906	6	5	4556.26	912.259	25.5313	98940	1.34482	2.20531	912.261	913.605	24.5377	26.743	0.252981	3645.77	0.0291115	0	3.31971	tr	Triticum aestivum	A0A3B6ISM7	Uncharacterized protein	ATEIAIVTHGSGIVQVVCPSIPSGTGGGHGHHDEGGR	Carbamidomethyl [C18]					TraesCS4B02G262700.1	100	0
Cluster_00907	5	5	4591.44	919.296	31.0858	99612	1.38415	1.43442	919.229	920.613	30.5182	31.9527	0.243002	4593.46	0.015265	6	2.34354	tr	Triticum aestivum	A0A1D5V3Q8	Uncharacterized protein	HLPGRTDNEVKNFWNSCIKKKLIAQGLDPKTHNLLPASK	Carbamidomethyl [C17] Guanidinyl [N-term H K11 K20]				K09422	TraesCS2D02G234000.1	100	0
Cluster_00908	4	5	4598.18	920.644	33.9622	99785	0.908835	1.13513	920.804	921.713	33.5651	34.7002	0.227436	2760.41	-0.016772	2	2.21488	tr	Triticum aestivum	A0A3B5XUQ1	Uncharacterized protein	HNDGIMQQSSDVPKSSNHLLTKIK	Guanidinyl [N-term H K24]					TraesCS1A02G064400.1	100	0
Cluster_00909	4	5	4604.13	921.833	12.7306	99948	0.718492	1.62873	921.761	922.479	11.6928	13.3215	0.264189	4605.06	0.0166769	8	2.24517	tr	Triticum aestivum	A0A3B6LH97	SAP domain-containing protein	SKPGLDHDTSVDFSTVSKSEDCLVTSQQDNENEGLMKASHE	Carbamidomethyl [C22] Guanidinyl [N-term S K37]	GO:0003700				TraesCS5B02G122200.1	100	0
Cluster_00910	4	5	4603.11	921.63	13.0583	99949	0.766494	1.66575	921.929	922.695	12.031	13.6967	0.217583
Cluster_00911	4	5	4610.23	923.054	37.5848	100144	0.863063	0.758305	922.887	923.75	37.0881	37.8464	0.16485	4611.19	0.0309997	5	1.60363	tr	Triticum aestivum	A0A3B6NLC2	Uncharacterized protein	ELSLFNEAIIMWNLEAADSLPSYMISCYKALYNITNDIAD	Carbamidomethyl [C27]	GO:0000287; GO:0010333; GO:0016114			K15086	TraesCS6A02G067300.1	100	0
Cluster_00912	4	5	4646.97	930.4	38.7464	100858	0.655324	0.969217	930.601	931.256	38.519	39.4882	0.166075	3716.7	0.0357851	4	2.28835	tr	Triticum aestivum	A0A3B6R9Y5	Uncharacterized protein	SFDDNGYGPVPARWKGKCQTGQDFNATSCNKK	Carbamidomethyl [C18 C29] Guanidinyl [K17 K32]	GO:0004252				TraesCS7A02G118300.1	100	0
Cluster_00913	4	5	4656.35	932.276	39.7377	101085	0.827667	1.31337	932.35	933.178	38.7397	40.0531	0.29984	1863.94	-0.00148297	2	1.13049	tr	Triticum aestivum	A0A3B6C0D9	BED-type domain-containing protein	CSEELVGQSKSLASSKL	Carbamidomethyl [C1] Guanidinyl [K10]	GO:0003677; GO:0005524; GO:0043531; GO:0046872				TraesCS2B02G129700.1	100	0
Cluster_00914	4	5	4674.21	935.85	40.7615	101512	0.833168	0.7851	936.051	936.884	40.1826	40.9677	0.224574
Cluster_00915	4	5	4697.26	940.46	33.5544	101958	0.789534	1.06143	940.351	941.141	32.7299	33.7913	0.23885	2819.7	0.0229034	7	2.328	tr	Triticum aestivum	A0A1D5UQZ5	Ribosomal_L23eN domain-containing protein	VAVAKKGDAKAQAAKVAKAVKSGSIKK	Guanidinyl [K5 K6 K10 K27]	GO:0003735; GO:0005840; GO:0006412; GO:0019843	GO:0016020	GO:0016020	K02893	TraesCS2A02G354200.1	100	1.28e-103
Cluster_00916	5	5	4706.3	942.267	39.0719	102130	1.03969	1.77204	942.302	943.342	38.2502	40.0222	0.224009	1882.92	0.0106592	1	1.23649	tr	Triticum aestivum	A0A3B5XWK2	Uncharacterized protein	SIAPGDSMEIHSQKVDK	Guanidinyl [N-term S]					TraesCS1A02G108300.1	100	0
Cluster_00917	6	5	4709.59	942.925	39.7412	102191	1.11534	1.64065	943.044	944.16	38.84	40.4806	0.112204	2826.47	0.0109821	4	2.10158	tr	Triticum aestivum	A0A3B6PIS5	Uncharacterized protein	LSDIVLLGNNEKMKVEASHELSAVF	Guanidinyl [K12 K14]	GO:0004386				TraesCS6B02G152100.1	100	0
Cluster_00918	5	5	4720.22	945.051	26.2309	102424	1.09363	2.36713	944.83	945.924	24.3758	26.743	0.0985325	1887.82	0.0100311	0	4.52082	tr	Triticum aestivum	A0A3B6SQ43	Chitin-binding type-1 domain-containing protein	VGYGDNLDCYNQRPFA	Carbamidomethyl [C9]	GO:0000272; GO:0004568; GO:0006032; GO:0008061; GO:0016998; GO:0050832	GO:0004568	GO:0004568	K20547	TraesCS7B02G471500.1.cds1	100	0
Cluster_00919	4	5	4747.04	950.415	38.1238	103011	0.777717	1.46546	950.693	951.471	37.8934	39.3589	0.293448
Cluster_00920	4	5	4789.22	958.851	39.313	103856	0.889328	1.26051	958.742	959.631	38.9805	40.241	0.282827	1916.91	-0.00499586	0	1.03519	tr	Triticum aestivum	A0A2X0S4K6	Uncharacterized protein	VTFLGTLVDSEHGDEEK	Guanidinyl [N-term V]
Cluster_00921	5	5	4795.22	960.052	36.8656	103965	1.12025	1.36678	959.911	961.031	36.07	37.4368	0.237118	4798.34	-0.00831615	2	2.29981	tr	Triticum aestivum	A0A3B6CE22	FBD domain-containing protein	EITVASPYLRSFAMICCHNATGVELHTTCLNSLHYRGGLPPR	Carbamidomethyl [C16 C17 C29]					TraesCS2B02G517000.1.cds1	100	0
Cluster_00922	4	5	4798.36	960.68	30.8864	104011	0.994076	1.6937	960.7	961.694	30.5182	32.2119	0.0716924	1919.98	0.00233959	3	2.37959	tr	Triticum aestivum	A0A2X0SHE7	Uncharacterized protein	RNCHFQPLNDAPALIL	Carbamidomethyl [C3] Guanidinyl [N-term R]
Cluster_00923	4	5	4806.33	962.273	24.0434	104163	1.02194	1.20647	962.179	963.201	23.4103	24.6168	0.133721	2884.25	0.00898579	0	5.83445	tr	Triticum aestivum	A0A3B6IYD4	Beta-amylase	AAAAMVGHPEWEFPHDSGTYNDTPER		GO:0000272; GO:0016161; GO:0102229	GO:0042802	GO:0042802	K01177	TraesCS4B02G393500.2	100	0
Cluster_00924	4	5	4806.24	962.256	33.4056	104169	0.996606	1.49396	962.332	963.329	32.8405	34.3345	0.169097	4809.28	-0.0316626	6	2.72016	tr	Triticum aestivum	A0A1D5UMU3	Uncharacterized protein	VREGVVKGGGGWHGQGWLGKGQWDVGQSEMDKNGKCQRCGEK	Carbamidomethyl [C36 C39] Guanidinyl [N-term V K7 K20 K35]
Cluster_00925	9	5	4813.48	963.702	39.486	104283	1.71648	1.59449	963.61	965.327	38.7027	40.2972	0.223791	3852.14	-0.00165505	9	3.27458	tr	Triticum aestivum	A0A077RSI4	Uncharacterized protein	ARLVDVRKELDDLRDKLQPLQMKYRKEKER	Guanidinyl [N-term A K8]	GO:0005524; GO:0005737; GO:0016887; GO:0034605	GO:0034605	GO:0034605	K03695	TraesCS3B02G308100.1	100	0
Cluster_00926	6	5	4814.36	963.879	21.4657	104331	1.40899	1.75253	963.738	965.147	20.2077	21.9602	0.104514	4814.33	0.0279646	0	7.61664	tr	Triticum aestivum	A0A0E3Z516	Alpha-gliadin (Fragment)	CQAIHNVAHAIIMHQQQQQQQEQQQQLQQQQQQQLQQQR	Carbamidomethyl [C1]	GO:0045735				TraesCS6A02G049400.1.cds1	97.203	3.84e-177
Cluster_00927	9	5	4823.36	965.68	20.7976	104505	1.72181	1.61871	965.609	967.331	19.9263	21.545	0.203049	4823.33	0.0284847	0	7.3421	tr	Triticum aestivum	A0A2R2Y441	CSB_alpha gliadin 9	CQAIHNVAHAIIMHQQQQQQQEQQQQLQQQQQQQLHQQR	Carbamidomethyl [C1]	GO:0045735				TraesCS6B02G065856.1.cds1	100	0
Cluster_00928	5	5	4823.24	965.655	30.2736	104512	1.25889	1.60841	965.66	966.919	29.6967	31.3051	0.25835	2893.57	-0.0195733	3	3.14504	tr	Triticum aestivum	A0A3B6IMI4	UmuC domain-containing protein	LDNLAENLADDLQKEGLKGRTLTLK	Guanidinyl [N-term L K18 K25]	GO:0003684; GO:0003887; GO:0005634; GO:0042276			K03511	TraesCS4B02G080200.1	100	0
Cluster_00929	8	5	4829.43	966.893	34.2394	104658	1.90546	1.08424	966.791	968.696	33.9389	35.0232	0.138926	4829.43	-0.0243972	0	3.65079	sp	Triticum aestivum	P04727	Alpha/beta-gliadin clone PW8142	DVVLQQHNIAHASSQVLQQSTYQLLQQLCCQQLLQIPEQSR	Carbamidomethyl [C29 C30]	GO:0045735				TraesCS6B02G065800.1.cds1	98.418	0
Cluster_00930	4	5	4854.52	971.91	22.1527	105221	0.933393	1.68625	971.746	972.68	20.9576	22.6438	0.221794	4856.34	0.0305512	2	2.91218	tr	Triticum aestivum	A0A077RQG1	Uncharacterized protein	TRPIAVEHDRAFVGFFQPESFASLSGAMSFDDIWREISAGAGER						TraesCS3B02G124200.1	98.973	0
Cluster_00931	4	5	4854.24	971.856	32.4593	105174	0.881925	1.34644	972.057	972.939	32.1478	33.4942	0.175121	2915.45	-0.0132359	6	2.63639	tr	Triticum aestivum	A0A3B5Y3Z2	Coilin_N domain-containing protein	INPDVLAKEKSVAEEGKSTSEPLDFE	Guanidinyl [N-term I K8]	GO:0000387; GO:0015030; GO:0030619; GO:0030620			K13150	TraesCS1A02G328700.1	100	0
Cluster_00932	4	5	4861.38	973.283	39.4019	105323	0.882758	1.59011	973.277	974.159	39.0646	40.6547	0.234771
Cluster_00933	7	5	4880.36	977.079	18.7303	105788	1.46247	0.923095	976.893	978.355	18.301	19.2241	0.0869334	4881.42	-0.0265189	12	2.48458	tr	Triticum aestivum	A0A1L4FNP1	Wzy2-2	KKDGEHKKDGEHKEGMMEKIKDKISGDGHGDGKKDGDHKEKK	Guanidinyl [K1 K7 K23 K41]					TraesCS4D02G012500.1.cds1	87.356	1.91e-13
Cluster_00934	4	5	4900.54	981.115	37.2677	106178	0.998414	0.482905	981.08	982.078	37.2677	37.7506	0.151331
Cluster_00935	4	5	4910.78	983.163	38.6733	106409	0.975561	1.7088	983.394	984.37	38.0227	39.7315	0.255807
Cluster_00936	4	5	4922.94	985.596	30.3466	106635	0.952041	1.23526	985.373	986.325	29.3506	30.5858	0.277081
Cluster_00937	4	5	4924.2	985.848	35.4364	106702	0.952768	0.911472	985.876	986.828	35.0232	35.9346	0.151431	4924.34	-0.0375543	5	5.93209	tr	Triticum aestivum	A0A3B6IQ78	Uncharacterized protein	GNAVVRNDGTISCQHGPEECLLNTVEACAIDAWPDVKVHLGFIY	Carbamidomethyl [C13 C20 C28]				K08059	TraesCS4B02G191700.2	100	4.17e-172
Cluster_00938	4	5	4924.03	985.812	37.1811	106659	0.899837	1.29464	985.902	986.802	36.5517	37.8464	0.249463
Cluster_00939	4	5	4931.86	987.378	40.6854	106808	1.00785	0.577939	987.252	988.26	40.4018	40.9798	0.20816
Cluster_00940	4	5	4939.46	988.9	39.4283	107004	1.08967	1.22821	988.579	989.668	39.1736	40.4018	0.0812183
Cluster_00941	4	5	4940.3	989.068	33.3122	106995	1.14324	0.834173	988.791	989.934	32.7843	33.6185	0.178458	4942.3	0.00304021	5	3.09555	tr	Triticum aestivum	A0A3B6LFC8	Uncharacterized protein	YTLGQGGNKDFFDLSVIDGFNVPMSFEPVGGSCRAARCSTDITKE	Carbamidomethyl [C33 C38]	GO:0005576; GO:0006952				TraesCS5B02G015500.1.cds1	100	4.74e-167
Cluster_00942	4	5	4967.75	994.558	38.5644	107524	0.777642	2.11635	994.634	995.412	37.4006	39.517	0.221256
Cluster_00943	4	5	4969.21	994.849	31.1921	107562	1.01921	2.48347	994.661	995.68	29.9127	32.3961	0.290965	3977.02	-0.0183638	4	2.73616	tr	Triticum aestivum	A0A3B6UC64	NB-ARC domain-containing protein	MMHAQQLFHERLFNSKEDCPAHLKVVMDKILK	Carbamidomethyl [C19] Guanidinyl [N-term M K16]	GO:0043531				TraesCSU02G168400.1	100	0
Cluster_00944	4	5	4997.06	1000.42	40.224	108110	0.758581	2.31522	1000.72	1001.48	38.6646	40.9798	0.217827	2000.09	-0.00681043	2	1.6836	tr	Triticum aestivum	A0A3B6RET0	Protein kinase domain-containing protein	KAGNVLLDAQMKPKIADF	Guanidinyl [K1]	GO:0004674; GO:0005524; GO:0005886; GO:0046777			K04733	TraesCS7A02G152100.1	100	0
Cluster_00945	8	5	5005.32	1002.07	26.005	108274	1.79255	1.425	1001.86	1003.65	25.318	26.743	0.186851	5008.34	-0.00632263	3	2.53352	tr	Triticum aestivum	A0A3B6HS45	Uncharacterized protein	RMASDLAQNKGGGAPARAEGSGAGLEALEAMGLGGPEQSQEEEVAGDEAR	Guanidinyl [N-term R K10]					TraesCS4A02G138600.1.cds1	100	5.96e-113
Cluster_00946	4	5	5011.33	1003.27	26.5282	108362	0.788543	1.14259	1003.14	1003.93	26.054	27.1966	0.109143	5012.34	-0.0042842	5	3.0329	tr	Triticum aestivum	A0A3B6JEU3	Uncharacterized protein	PEDFVLMFDRTDSGPSNISLLDPASCAAAAAAAPNATAAPVDCSAHSVL	Carbamidomethyl [C26 C43] Guanidinyl [N-term P]					TraesCS4D02G108400.1.cds1	100	0
Cluster_00947	5	5	5012.47	1003.5	29.0966	108384	1.38756	1.17857	1003.33	1004.72	28.7341	29.9127	0.258084	5012.47	-0.00424069	2	5.57608	tr	Triticum aestivum	A0A1S6KXP9	Alpha amylase/trypsin inhibitor (Fragment)	TNLLPHCRDYVLQQTCGTFTPGSKLPEWMTSASIYSPGKPYLAK	Carbamidomethyl [C7 C16]	GO:0004867; GO:0005576				TraesCS4B02G328100.1.cds1	99.248	1.91e-97
Cluster_00948	4	5	5015.55	1004.12	38.2305	108464	1.06134	0.989133	1003.93	1004.99	37.7506	38.7397	0.0345942	5017.47	0.0282317	2	2.82961	tr	Triticum aestivum	A0A3B6C8Q9	INCENP_ARK-bind domain-containing protein	LDCSQNQIVNSDNNVKVSVRSSFGVQVTGTVCHALPETYLSVEPK	Carbamidomethyl [C3 C32] Guanidinyl [K45]	GO:0005634; GO:0005737; GO:0005819				TraesCS2B02G359500.1	100	0
Cluster_00949	4	5	5021.68	1005.34	40.9143	108601	0.817458	0.738736	1005.45	1006.27	40.241	40.9798	0.265903
Cluster_00950	4	5	5025.56	1006.12	24.6922	108646	1.0642	1.47082	1006.24	1007.3	23.5686	25.0394	0.121027	5025.57	0.00248429	8	2.8679	tr	Triticum aestivum	A0A3B6C8M9	BTB domain-containing protein	AVDMLKLARLCDAPRLYMRCARLAAKEFASVEQSDGWRFARR	Carbamidomethyl [C11 C20] Guanidinyl [K6]	GO:0003700; GO:0005634; GO:0043565; GO:0046872; GO:0080142				TraesCS2B02G359400.1	100	0
Cluster_00951	4	5	5049.34	1010.87	28.2026	109018	1.07152	1.6987	1010.74	1011.81	26.8938	28.5925	0.270128	5048.39	-0.0458603	3	3.21561	tr	Triticum aestivum	A0A3B6EHL6	DNA ligase	RSAHASLSHEDVLAKCCREQDGEEFASLPENNSVSELPGNLEIK	Carbamidomethyl [C16 C17] Guanidinyl [N-term R K15 K44]	GO:0003684; GO:0003910; GO:0005524; GO:0005634; GO:0006260; GO:0006303; GO:0006310; GO:0031848; GO:0035312; GO:0036297; GO:0071897			K10747	TraesCS3A02G264800.1	100	0
Cluster_00952	5	5	5052.52	1011.51	35.4971	109105	1.1558	1.12262	1011.78	1012.93	34.8622	35.9849	0.202155
Cluster_00953	5	5	5059.09	1012.82	38.3232	109207	1.12987	1.49039	1012.74	1013.87	37.1742	38.6646	0.144224	2024.03	0.00254262	2	3.19691	tr	Triticum aestivum	A0A3B6I042	Uncharacterized protein	ETVDAINEEVLNPILQDL		GO:0003756; GO:0005789; GO:0015035; GO:0016671; GO:0034975	GO:0005789	GO:0005789	K10950	TraesCS4A02G250800.1	100	0
Cluster_00954	4	5	5061.5	1013.31	22.7807	109262	0.80025	1.11704	1013.82	1014.62	22.4515	23.5686	0.198792
Cluster_00955	4	5	5107.28	1022.46	31.9777	110020	1.00662	1.71171	1022.7	1023.71	31.3743	33.086	0.18275	2044.97	0.00807626	1	1.54819	tr	Triticum aestivum	A0A2X0U0W1	Uncharacterized protein	DQEGEGAISDGDTNIAGRLK
Cluster_00956	4	5	5116.38	1024.28	27.9161	110161	0.700857	0.730772	1024.63	1025.33	27.5416	28.2724	0.063275	5117.39	-0.0485749	3	2.82677	tr	Triticum aestivum	A0A3B6B7A5	Amino_oxidase domain-containing protein	NISQHYDLSNDFFSLFLDKSMTYSCAVFKMENESLEAAQQRK	Carbamidomethyl [C25] Guanidinyl [N-term N K29 K42]	GO:0005730; GO:0016491; GO:0019843; GO:0032040; GO:0070037; GO:0070475			K00574	TraesCS2A02G545100.1	100	0
Cluster_00957	4	5	5135.6	1028.13	30.7654	110496	0.986115	0.787577	1027.92	1028.9	30.3901	31.1777	0.226747
Cluster_00958	4	5	5151.66	1031.34	30.9216	110757	0.990859	1.29415	1031.22	1032.21	30.3901	31.6843	0.0927505	5151.7	-0.0494752	3	2.5029	tr	Triticum aestivum	A0A3B6CHP7	Uncharacterized protein	PARIFHYWTRSILRRLLNPGPDKETQKGGKTVNATMKGTETGTAE	Guanidinyl [K23 K27 K30]					TraesCS2B02G625600.1	100	0
Cluster_00959	4	5	5152.25	1031.46	33.7662	110738	1.01986	1.06191	1031.67	1032.69	33.3798	34.4417	0.200152	3093.7	-0.00608572	4	2.66667	tr	Triticum aestivum	A0A3B6H2B1	RRM domain-containing protein	VAIGAEKDAQQRPGGSASPRKKPPSPPRK	Guanidinyl [N-term V K22]	GO:0000398; GO:0003723; GO:0005654; GO:0005737; GO:0061574			K14325	TraesCS3D02G507900.4	100	0
Cluster_00960	4	5	5159.35	1032.88	33.2638	110874	0.851281	0.990127	1032.89	1033.74	33.086	34.0761	0.10887	3097.57	0.0172771	4	1.89997	tr	Triticum aestivum	A0A3B6N1S9	Uncharacterized protein	DLRDATAFIHGKEGGGLTYVHCKAGRAR	Carbamidomethyl [C22] Guanidinyl [K23]	GO:0004439; GO:0004725; GO:0008138				TraesCS5D02G503200.1.cds1	100	0
Cluster_00961	4	5	5189.39	1038.88	34.423	111344	1.05869	1.4311	1038.76	1039.82	34.1273	35.5584	0.251091	5189.57	0.0457377	5	2.32077	tr	Triticum aestivum	A0A3B6RBZ8	Uncharacterized protein	SKILSKVIEYCKKHVQTSPKPANSGAAADANSSTSTADAAPAEDLKSFD	Carbamidomethyl [C11] Guanidinyl [N-term S K6]	GO:0005634; GO:0005737; GO:0016567; GO:0031146; GO:0097602	GO:0005515	GO:0005515	K03094	TraesCS7A02G193600.1.cds1	100	2.25e-97
Cluster_00962	4	5	5204.56	1041.92	40.5773	111580	0.833799	1.43363	1042.23	1043.06	39.5462	40.9798	0.281155
Cluster_00963	4	5	5229.05	1046.82	38.1344	111920	1.01382	1.19737	1047.33	1048.35	37.3611	38.5584	0.0478668
Cluster_00964	4	5	5244.29	1049.86	33.8764	112160	0.988792	1.19187	1050.15	1051.14	33.5651	34.7569	0.0457438	3148.5	0.00346858	4	2.54293	tr	Triticum aestivum	A0A2X0S694	Uncharacterized protein	GRLDHLVNNASIWQVCKFEEVEDVSY	Carbamidomethyl [C16] Guanidinyl [K17]	GO:0016491			K22418	TraesCS2D02G284000.2	100	0
Cluster_00965	4	5	5248.35	1050.68	26.3566	112239	0.931437	1.43061	1050.79	1051.72	25.2415	26.6721	0.170844	5248.35	-0.0178683	3	3.34327	tr	Triticum aestivum	A0A3B6LFC8	Uncharacterized protein	HNCPPTNYSKFFKGKCPDAYSYAKDDQTSTFTCPAGTNYQIVLCP	Carbamidomethyl [C3 C16 C33 C44]	GO:0005576; GO:0006952				TraesCS5B02G015500.1.cds1	100	4.74e-167
Cluster_00966	7	5	5248.65	1050.74	37.8776	112262	1.7188	1.59207	1050.99	1052.71	37.3611	38.9531	0.146801	5249.88	-0.0248323	5	4.12316	tr	Triticum aestivum	A0A3B6AYC4	Protein kinase domain-containing protein	GLAFLHGQKIMHRDIKGANLLVDINGVVKLADFGMAKHLSSAAPNLSLK	Guanidinyl [K9]	GO:0004672; GO:0005524				TraesCS2A02G264600.2	100	0
Cluster_00967	4	5	5249.56	1050.92	29.54	112277	1.01967	0.68226	1051.37	1052.39	29.2304	29.9127	0.112886	3151.62	0.000548523	3	2.84833	tr	Triticum aestivum	A0A059UHD1	High molecular weight glutenin subunit 1Ax1	EQQVVVPPKGGSFYPGETTPPQQLQQSIL		GO:0045735
Cluster_00968	4	5	5254.42	1051.89	32.2928	112354	0.961838	1.54981	1051.72	1052.68	32.0153	33.5651	0.231379	3152.53	0.024748	3	5.38274	tr	Triticum aestivum	A0A060N0S6	Omega-gliadin (Fragment)	QPQQPFPQQPQQPQQPFPQPQQPFPW						TraesCSU02G272393.1.cds1	100	5.65e-65
Cluster_00969	4	5	5256.1	1052.23	38.7923	112384	0.758393	1.19375	1052.36	1053.12	37.9799	39.1736	0.28507	2103.1	0.00746211	2	1.59583	tr	Triticum aestivum	A0A3B6D575	Amino_oxidase domain-containing protein	QGHGFHEQGLKAGKAAAQGVL		GO:0008168; GO:0016491			K00574	TraesCS2D02G053200.1	100	0
Cluster_00970	4	5	5261.61	1053.33	36.2771	112465	0.993419	1.81404	1053.35	1054.34	35.4014	37.2155	0.148139	3159.5	0.00219092	5	2.39808	tr	Triticum aestivum	A0A2X0SWI0	PIPK domain-containing protein	VGTMRNGTMFGKGVLTWSATGDSFQGNWL	Guanidinyl [K12]
Cluster_00971	4	5	5265.14	1054.03	33.8878	112572	1.02012	2.20121	1054.64	1055.66	32.6091	34.8103	0.214067	3161.59	-0.0206428	3	2.0009	tr	Triticum aestivum	A0A3B6N456	NB-ARC domain-containing protein	GSISRELVMIRSAILEDKCQEMQNLEL	Carbamidomethyl [C19]	GO:0043531				TraesCS5D02G550900.1	100	0
Cluster_00972	4	5	5271.95	1055.4	40.7455	112652	0.766407	0.926682	1055.69	1056.45	40.0531	40.9798	0.241296
Cluster_00973	4	5	5282.26	1057.46	33.086	112815	1.08945	2.30219	1057.69	1058.78	31.8251	34.1273	0.0550751	2114.95	-0.00577417	1	1.94601	tr	Triticum aestivum	W5CQZ5	CULLIN_2 domain-containing protein	KAQIWMSEDSCPEYMLK	Carbamidomethyl [C11]	GO:0004842; GO:0006511; GO:0016567; GO:0031461; GO:0031625			K03347	TraesCS3B02G044500.1	100	0
Cluster_00974	4	5	5284.63	1057.93	37.5724	112870	1.23727	1.07599	1057.95	1059.19	37.1742	38.2502	0.03755	2115.01	-0.00718667	5	1.20518	tr	Triticum aestivum	A0A3B6I351	Uncharacterized protein	YLFSCSITNGALAVCLDGL	Carbamidomethyl [C5 C15] Guanidinyl [N-term Y]	GO:0005524; GO:0043531				TraesCS4A02G480100.1.cds1	100	0
Cluster_00975	6	5	5306.62	1062.33	40.2146	113192	1.3045	0.90901	1062.44	1063.74	39.8296	40.7386	0.134149
Cluster_00976	5	5	5314.56	1063.92	21.5108	113327	1.01051	0.554668	1064.37	1065.38	21.2303	21.7849	0.253618	5317.56	0.00372021	3	3.66934	tr	Triticum aestivum	A0A3B6AU98	Uncharacterized protein	TQATEIKKLKDALGRLNSAMNLGRVCKSCSCSFCPMLVELSNCSIE	Carbamidomethyl [C26 C29 C31 C34 C43] Guanidinyl [K27]					TraesCS2A02G180900.1	100	0
Cluster_00977	4	5	5328.89	1066.79	39.8048	113533	0.984164	1.76488	1066.78	1067.76	38.7397	40.5046	0.219349
Cluster_00978	4	5	5331.11	1067.23	36.3606	113547	0.865195	1.34766	1067.11	1067.97	35.4014	36.7491	0.198293	2133.1	0.0174084	2	1.894	tr	Triticum aestivum	A0A3B6LV95	Uncharacterized protein	AALPPVPEYGSVEPGLVVPNE		GO:0004674; GO:0005509; GO:0005524; GO:0005886; GO:0006468; GO:0007166; GO:0016021; GO:0030247				TraesCS5B02G452300.1	100	0
Cluster_00979	5	5	5339.69	1068.95	38.893	113699	1.61545	1.15894	1068.69	1070.3	38.3293	39.4882	0.0572436
Cluster_00980	4	5	5343.62	1069.73	34.3166	113740	1.19878	1.66151	1070.18	1071.38	33.7399	35.4014	0.15193	2139.08	-0.00609013	1	2.46392	tr	Triticum aestivum	A0A3B6HSK1	Uncharacterized protein	HLGEAVTAAPTIGSNVEEVVF		GO:0005525; GO:0005802; GO:0006886; GO:0016192; GO:1903292	GO:0005886	GO:0005886	K07950	TraesCS4A02G149200.1	100	4.06e-136
Cluster_00981	4	5	5359.53	1072.91	40.132	113937	0.932172	0.742823	1072.73	1073.66	39.7618	40.5046	0.0833938	5359.75	-0.0429775	5	2.91427	tr	Triticum aestivum	A0A3B6BXA3	Receptor-like serine/threonine-protein kinase	SSKSSSDNTTFPYWYVGIWFNKIPKFTPVWIANREKPISDPKFR	Guanidinyl [K22 K25 K42]	GO:0005524; GO:0016021; GO:0048544; GO:0106310; GO:0106311				TraesCS2B02G028700.1	100	0
Cluster_00982	4	5	5367.98	1074.6	40.5647	114078	0.723615	0.921228	1074.75	1075.47	40.0222	40.9434	0.175136
Cluster_00983	4	5	5373.69	1075.75	37.9386	114120	1.23917	1.26839	1075.74	1076.98	37.1742	38.4426	0.239596
Cluster_00984	5	5	5395.69	1080.15	35.7697	114512	1.09391	1.09449	1080.13	1081.23	35.5076	36.6021	0.191834	2158.39	0.00743968	5	0.629396	tr	Triticum aestivum	A0A3B6I1J6	PUM-HD domain-containing protein	KKYAVFLVKKLIKLATK	Guanidinyl [K2 K9 K13 K17]	GO:0003729; GO:0005730; GO:0006417			K14844	TraesCS4A02G364800.1	100	0
Cluster_00985	4	5	5405.44	1082.1	38.2092	114674	1.03609	1.78325	1082.23	1083.27	37.0881	38.8713	0.206644
Cluster_00986	4	5	5408.65	1082.74	40.5511	114682	1.00627	1.22162	1082.72	1083.73	39.517	40.7386	0.276774	2164.15	-0.0182018	5	2.06934	tr	Triticum aestivum	A0A3B6MU92	Metallophos domain-containing protein	EVGGVEGTLLANKSVLNLYF	Guanidinyl [N-term E]	GO:0016787				TraesCS5D02G328000.1	100	0
Cluster_00987	4	5	5411.08	1083.22	39.3491	114747	1.0072	0.796872	1083.39	1084.4	38.9024	39.6992	0.204751
Cluster_00988	5	5	5415.7	1084.15	35.615	114794	1.31431	1.30367	1084.31	1085.62	35.2481	36.5517	0.282705	3252.03	-0.0253609	8	2.2814	tr	Triticum aestivum	A0A3B5XWP6	FBD domain-containing protein	TKSAAAVPAAAKKKPLAAKKKAAAAVPAAKKK	Guanidinyl [K2 K12 K14 K30]					TraesCS1A02G085900.1	100	0
Cluster_00989	4	5	5421.58	1085.32	33.4303	114922	1.19335	1.91643	1085.13	1086.32	32.8405	34.7569	0.209683	5425.69	0.020875	9	3.14813	tr	Triticum aestivum	A0A2X0SCR7	Uncharacterized protein	RAFLCSPARAGAAASKRTAVRARCQEEKQPQQQSGDGGAGEKQQQEKEK	Carbamidomethyl [C5 C24] Guanidinyl [K16]
Cluster_00990	4	5	5430	1087.01	36.8388	115055	1.01313	1.6432	1087.34	1088.35	35.9849	37.6281	0.194704	3261.86	-0.00734885	5	2.51234	tr	Triticum aestivum	A0A3B6ML74	DUF1618 domain-containing protein	LSLNKFKRDKLIPLPAAVERLYHETGK	Guanidinyl [N-term L K5 K7]					TraesCS5D02G066600.1.cds1	100	0
Cluster_00991	4	5	5436.6	1088.33	37.9712	115169	1.10679	2.10284	1088.32	1089.42	36.9918	39.0947	0.103089	3262.83	-0.011395	10	2.09156	tr	Triticum aestivum	A0A3B6A0N1	Uncharacterized protein	TPKKGKDKKRALDKEVDDASPAEKKGKK	Guanidinyl [N-term T K3 K8 K14]	GO:0000470; GO:0003723; GO:0030686			K14775	TraesCS1D02G397100.1.cds1	100	0
Cluster_00992	4	5	5437.69	1088.55	40.2972	115197	0.738509	1.12174	1089.15	1089.89	39.3589	40.4806	0.121275	3264.58	0.0188548	4	2.30676	tr	Triticum aestivum	A0A3B6KPN9	Uncharacterized protein	LASALAKNRSVEEFQVWEDSMGSKGAEEL	Guanidinyl [K7 K24]	GO:0000166				TraesCS5A02G390900.1	100	0
Cluster_00993	4	5	5443.85	1089.78	35.7066	115285	1.53947	0.834935	1089.18	1090.72	35.1954	36.0303	0.228165	5445.91	0.00894014	5	3.20957	tr	Triticum aestivum	A0A3B5XUI6	Uncharacterized protein	QWITAWFITGKEESKTLEEVAEGYLAELVNRSLLQVVQRNFAGRLK	Guanidinyl [N-term Q K11 K46]	GO:0005524; GO:0006952; GO:0043531			K13457	TraesCS1A02G018400.1.cds1	100	0
Cluster_00994	4	5	5452.25	1091.46	37.9121	115442	1.05019	1.45129	1091.77	1092.82	37.479	38.9303	0.0908881
Cluster_00995	4	5	5454.62	1091.93	39.6312	115499	0.83434	1.7331	1092.2	1093.03	38.7715	40.5046	0.176637	2183.1	-0.0185834	1	1.5457	tr	Triticum aestivum	A0A3B5ZSS3	Uncharacterized protein	DAQQRPTKESPSSAMPVQVK		GO:0003725				TraesCS1D02G155300.1	100	0
Cluster_00996	4	5	5462.38	1093.48	38.3002	115600	0.774055	1.93834	1093.78	1094.55	37.3184	39.2568	0.191782
Cluster_00997	4	5	5479.85	1096.98	29.7606	115816	1.11798	1.15724	1096.64	1097.75	29.2926	30.4499	0.0678809	5478.83	-0.029108	11	3.74915	tr	Triticum aestivum	A0A1D5V134	Uncharacterized protein	LNFTGKDRQSLWKRVAKDEKKTSPNDEKKSPEEKNTNFFSNLRER	Guanidinyl [N-term L K34]	GO:0005096; GO:0005737; GO:0043547				TraesCS2D02G230700.1	100	0
Cluster_00998	4	5	5493.29	1099.66	32.5572	115988	1.0914	1.11518	1099.71	1100.81	32.1478	33.263	0.147392	3298.61	-0.00778982	1	2.24818	sp	Triticum aestivum	A0A1D5XGW0	Deoxymugineic acid synthase 1-B	AIQIGYRHFDTAAHYETEAPIGEAAAEAVR	Guanidinyl [N-term A]	GO:0004032; GO:0005829; GO:0019290; GO:0033707; GO:0047834; GO:1990641	GO:0033707	GO:0033707	K22374	TraesCS4A02G074800.1	98.408	0
Cluster_00999	6	5	5520.81	1105.17	29.3942	116353	1.31916	1.38264	1104.94	1106.26	28.8014	30.1841	0.179619	5520.76	0.0452855	6	2.16067	tr	Triticum aestivum	A0A3B6QBL2	Protein kinase domain-containing protein	GFTEKHGSKNSRDVEATSLYSSSEQTLVVMHMPQGKGEGNKLKFSDILK	Guanidinyl [K5 K9 K41]	GO:0004672; GO:0005524; GO:0016021				TraesCS6D02G115100.1.cds1	100	0
Cluster_01000	4	5	5532.07	1107.42	35.8626	116497	1.16629	1.39937	1107.67	1108.84	35.3497	36.7491	0.274196
Cluster_01001	4	5	5589.68	1118.94	37.5956	117292	0.80032	1.07392	1119.42	1120.22	37.2155	38.2894	0.095385	3356.77	0.00676317	5	2.53046	tr	Triticum aestivum	A0A3B5Y7T7	Patatin	SQKDSIFSKIGTALGMVTGPKYNGKYLQSL	Guanidinyl [N-term S K3 K9]	GO:0004620; GO:0016042; GO:0047372				TraesCS1A02G407900.1	100	2.87e-176
Cluster_01002	4	5	5597.77	1120.56	35.9933	117382	1.18619	2.01801	1120.31	1121.5	34.9738	36.9918	0.0860615
Cluster_01003	4	5	5600.83	1121.17	35.5595	117432	0.995109	2.0978	1121.37	1122.37	34.6513	36.7491	0.228421	2240.25	-0.0052132	0	4.65631	tr	Triticum aestivum	A0A3B6I180	Uncharacterized protein	VQPGSSVVIFGLGAVGLSVAQGAK		GO:0004024; GO:0005829; GO:0008270; GO:0046294; GO:0051903			K00121	TraesCS4A02G406200.1	100	0
Cluster_01004	4	5	5602.44	1121.5	36.4465	117467	0.931425	2.33658	1121.82	1122.75	35.2481	37.5847	0.102198
Cluster_01005	4	5	5642.88	1129.58	37.6842	118055	0.973788	1.12414	1129.79	1130.76	37.3184	38.4426	0.299753
Cluster_01006	5	5	5648.77	1130.76	25.7028	118133	1.03991	1.67813	1130.63	1131.67	24.3758	26.054	0.129592	5649.77	-0.0109857	10	2.32446	tr	Triticum aestivum	A0A3B5ZUM3	Uncharacterized protein	MLKRDADRKKQCMEYALQKYNNDEDLAGEMRFVFDESKDKVIIIE	Carbamidomethyl [C12] Guanidinyl [N-term M K3 K19 K38]					TraesCS1D02G206000.2	100	3.02e-101
Cluster_01007	4	5	5662.5	1133.51	39.0638	118347	0.718616	1.12253	1133.66	1134.38	38.3657	39.4882	0.229577	5662.74	-0.025267	5	2.3251	tr	Triticum aestivum	A0A3B6IPP9	WD_REPEATS_REGION domain-containing protein	LDDHFDLAHCSAVCKSWNTIISTGHLMRGLYYKRNPQARGSSSTISMR	Carbamidomethyl [C10 C14] Guanidinyl [N-term L K15 K33]					TraesCS4B02G097400.1	100	0
Cluster_01008	5	5	5672.38	1135.48	34.3683	118459	1.21229	1.42203	1135.75	1136.97	33.4942	34.9163	0.278419	4539.34	0.0359902	9	3.72339	tr	Triticum aestivum	A0A3B6KSA4	BAG domain-containing protein	KKSGNTSSRSSSPATRKVSEKEAQGKNQETKLSEHQKEGK	Guanidinyl [K1 K2 K26 K40]	GO:0051087				TraesCS5A02G548000.2	100	0
Cluster_01009	4	5	5699.68	1140.94	37.0472	118863	0.988382	1.86311	1140.97	1141.96	36.0303	37.8934	0.270848	2280.19	-0.0212262	4	1.83265	tr	Triticum aestivum	A0A3B6U9F9	Uncharacterized protein	DNSYSTFFKKIAKGLGSTKF	Guanidinyl [K19]					TraesCSU02G000700.2	100	0
Cluster_01010	4	5	5700.82	1141.17	36.5771	118830	0.889716	2.04126	1141.17	1142.06	35.5076	37.5489	0.186144	3422.84	0.028594	3	1.83474	tr	Triticum aestivum	A0A3B6GR85	Dynein light chain	APADADRRLAASATASLGSPPPAAASPTAHKITLK	Guanidinyl [K31]	GO:0005737; GO:0005874; GO:0007017; GO:0030286; GO:0045505; GO:0051959; GO:2000582			K10418	TraesCS3D02G180700.1	100	1.4e-102
Cluster_01011	4	5	5703.99	1141.8	36.4359	118923	1.18764	1.33305	1141.9	1143.08	35.9346	37.2677	0.243861
Cluster_01012	4	5	5712.79	1143.57	40.1128	119037	0.925911	1.72302	1143.84	1144.77	39.2568	40.9798	0.135116	3428.84	-0.00595517	9	2.79946	tr	Triticum aestivum	A0A3B6B291	LRRNT_2 domain-containing protein	LVVLDLSGNRFSGPLPSELANCRYLNSLKL	Carbamidomethyl [C22] Guanidinyl [N-term L K29]					TraesCS2A02G345900.1.cds1	100	5.13e-167
Cluster_01013	5	5	5719.3	1144.87	38.6428	119156	1.49048	1.02713	1144.8	1146.29	38.519	39.5462	0.256123
Cluster_01014	5	5	5726.93	1146.39	38.9929	119232	0.99543	1.61054	1146.43	1147.42	38.4426	40.0531	0.186289
Cluster_01015	5	5	5752.85	1151.58	33.0456	119586	1.13607	1.69171	1151.75	1152.88	32.1478	33.8395	0.268846
Cluster_01016	5	5	5770.73	1155.15	33.7934	119783	1.24191	1.86696	1155.2	1156.44	32.7843	34.6513	0.268585	2310.32	0.0210782	2	1.44635	tr	Triticum aestivum	A0A3B5YQY5	NB-ARC domain-containing protein	MKELVERLGVRGLKRGRTE	Guanidinyl [N-term M K2]	GO:0043531				TraesCS1B02G044200.2	100	0
Cluster_01017	4	5	5790.45	1159.1	38.1682	120039	1.58524	1.35295	1158.79	1160.38	37.044	38.3969	0.155357	5796.08	-0.0520132	9	2.8554	tr	Triticum aestivum	A0A3B6PVC5	Rx_N domain-containing protein	SLHRNSYTGSRLTFKEREFKSLKSLVVDGDIITNITFDTKAAPKLEMIVW	Guanidinyl [K15]	GO:0005524				TraesCS6B02G445400.1.cds1	100	0
Cluster_01018	4	5	5799.8	1160.97	38.5358	120179	1.01464	1.98091	1161.22	1162.24	37.7506	39.7315	0.135212
Cluster_01019	4	5	5805.34	1162.08	40.7948	120245	0.880122	0.957581	1161.97	1162.85	40.0222	40.9798	0.274389	3484.69	0.00345949	2	2.42165	tr	Triticum aestivum	A0A3B6NVC3	HTH myb-type domain-containing protein	LTNGTGPVSNSKQAPHTGLSPDSFDGNGPHNKK	Guanidinyl [N-term L K32 K33]					TraesCS6A02G345400.1	100	0
Cluster_01020	4	5	5825.51	1166.11	39.2111	120461	1.63752	1.35334	1165.7	1167.34	38.1019	39.4553	0.178984	2330.19	-0.00415853	0	4.129	tr	Triticum aestivum	A0A096UL77	14_3_3 domain-containing protein	LGLALNFSVFYYEILNSPDR			GO:0003677	GO:0003677	K06630	TraesCS2A02G337300.1	100	0
Cluster_01021	4	5	5824.87	1165.98	31.1193	120469	1.22651	0.897022	1166.14	1167.37	30.7873	31.6843	0.16235	5827.76	0.0336006	3	2.44756	tr	Triticum aestivum	A0A3B6SGD0	PMR5N domain-containing protein	NVVFSPLLQYITSTYTKGRGSTSSCDYSEGQWVRAAGHARRYNGTECNVKD	Carbamidomethyl [C25 C47] Guanidinyl [K17]	GO:0005794; GO:0016021; GO:0016413			K23877	TraesCS7B02G097400.1.cds1	100	0
Cluster_01022	4	5	5842.61	1169.53	40.193	120726	0.956435	1.30238	1169.72	1170.68	39.5774	40.8798	0.246062	2338.22	-0.0164573	2	1.79618	tr	Triticum aestivum	A0A3B6NU70	Uncharacterized protein	QYKDKDSVHHTIPAVFIGSL	Guanidinyl [K3 K5]	GO:0000460; GO:0003676; GO:0003724; GO:0005524; GO:0005634; GO:0006401; GO:0016021				TraesCS6A02G312100.1	100	0
Cluster_01023	4	5	5863.85	1173.78	33.7802	120978	1.16774	1.21694	1173.9	1175.07	33.4344	34.6513	0.221918	3519.65	0.00205586	2	2.06976	tr	Triticum aestivum	A0A3B6NN19	PPM-type phosphatase domain-containing protein	GKKGPNQDAVILCQGFGMEGGVFCGVFDGHGR	Carbamidomethyl [C13 C24] Guanidinyl [N-term G K2 K3]	GO:0016020; GO:0106306; GO:0106307				TraesCS6A02G187700.1	100	0
Cluster_01024	4	5	5866.81	1174.37	40.5256	120989	1.1684	1.34074	1174.34	1175.51	39.639	40.9798	0.174105	3520.88	-0.0294341	5	2.26454	tr	Triticum aestivum	A0A3B6JR08	Mechanosensitive ion channel protein	VSGLISREAGINPLSNEKKRREADEGITIDK	Guanidinyl [N-term V K18 K19]	GO:0005886; GO:0016021; GO:0055085			K22048	TraesCS4D02G336900.1	100	0
Cluster_01025	4	5	5872.75	1175.56	39.292	121106	1.51416	1.63309	1175.27	1176.79	38.519	40.1521	0.139207
Cluster_01026	5	5	5878.58	1176.72	39.4192	121196	1.0686	0.890507	1176.82	1177.89	38.5977	39.4882	0.166637	2353.25	0.0147467	1	1.58557	tr	Triticum aestivum	A0A3B6H418	Uncharacterized protein	SAGVVVAIDKNGTVFAPPAVDSR	Guanidinyl [N-term S K10]	GO:0004650; GO:0005618; GO:0005975			K01184	TraesCS3D02G512900.1	100	0
Cluster_01027	6	5	5878.96	1176.8	34.4094	121184	1.24114	1.95764	1176.85	1178.1	33.4942	35.4519	0.280367
Cluster_01028	4	5	5887.34	1178.48	37.9359	121328	1.07108	1.35344	1178.65	1179.72	37.5489	38.9024	0.190137
Cluster_01029	5	5	5894.78	1179.96	38.8018	121456	1.45384	1.60363	1179.93	1181.38	37.2677	38.8713	0.272924	2359.13	-0.00658483	5	1.64624	tr	Triticum aestivum	A0A3B6CC62	Uncharacterized protein	AVETIPCNFKSLDHYLTFY	Carbamidomethyl [C7] Guanidinyl [N-term A]	GO:0003723; GO:0004386; GO:0005524				TraesCS2B02G462700.1	100	0
Cluster_01030	4	5	5921.06	1185.22	39.7601	121743	1.08022	1.04339	1185.37	1186.46	39.6692	40.7126	0.232334	3553.76	-0.00368358	3	2.5934	tr	Triticum aestivum	A0A3B6B0T0	Uncharacterized protein	LADGTAVVYDSRETAPLAATKDMYGGNDTLKAR	Guanidinyl [N-term L K21]	GO:0006751; GO:0008171; GO:0008757; GO:0019438; GO:0032259; GO:0036374			K18592	TraesCS2A02G342800.1	100	0
Cluster_01031	4	5	5941.48	1189.3	38.943	122037	0.840742	1.20171	1189.7	1190.55	38.0227	39.2244	0.187193	2378.19	0.0189538	3	1.13755	tr	Triticum aestivum	A0A3B6KD62	RNA helicase	LCTNVAARGLDIPDVDYIVQF	Carbamidomethyl [C2]	GO:0000463; GO:0003723; GO:0004386; GO:0005524; GO:0005730; GO:0016787			K13179	TraesCS5A02G042300.1.cds1	100	0
Cluster_01032	4	5	5949.4	1190.89	35.1772	122120	1.08766	1.95417	1190.83	1191.91	34.0761	36.0303	0.0712909	2381.24	-0.0212504	2	1.78961	tr	Triticum aestivum	A0A077RF25	PRA-CH domain-containing protein	MQGFANKEALAATISTRKATF	Guanidinyl [N-term M K7 K18]	GO:0000105; GO:0004635; GO:0004636; GO:0005524	GO:0009507	GO:0009507	K11755	TraesCS3B02G218200.1	100	0
Cluster_01033	6	5	5984.39	1197.88	39.8884	122529	1.48785	1.55917	1197.98	1199.46	39.292	40.8512	0.221083
Cluster_01034	4	5	6007.04	1202.42	37.6705	122803	0.961965	1.19711	1202.84	1203.8	37.4006	38.5977	0.244262
Cluster_01035	4	5	6063.97	1213.8	38.031	123470	1.44502	1.39857	1213.81	1215.25	37.044	38.4426	0.0971778	2426.18	0.0199802	5	1.65221	tr	Triticum aestivum	A0A3B6NUF7	Uncharacterized protein	VMGRLGAFNSSNLQLANSMLDF	Guanidinyl [N-term V]					TraesCS6A02G371300.1	100	0
Cluster_01036	4	5	6082.27	1217.46	40.5031	123716	1.0884	0.683458	1217.46	1218.55	39.8669	40.5504	0.132776	2433.22	-0.0225705	3	1.97551	tr	Triticum aestivum	A0A3B6LG23	Peroxidase	RLNDSTATPIDDSYKQALVKD	Guanidinyl [K15 K20]	GO:0004601; GO:0005576; GO:0006979; GO:0009505; GO:0009506; GO:0020037; GO:0042744; GO:0046872				TraesCS5B02G040900.1	100	0
Cluster_01037	4	5	6103.91	1221.79	38.3657	123922	1.20347	1.23294	1221.64	1222.85	37.1328	38.3657	0.29288	2442.13	0.00519409	2	1.88504	tr	Triticum aestivum	A0A3B5XU17	Phospholipid-transporting ATPase	ERLSTSESTYAEATQKHINDY		GO:0000287; GO:0005524; GO:0005886; GO:0016021; GO:0045332; GO:0140326			K01530	TraesCS1A02G002500.1	100	0
Cluster_01038	4	5	6111.3	1223.27	39.73	124062	0.9502	1.07107	1223.5	1224.45	39.3589	40.43	0.0792982	3667.8	0.0152976	5	2.26562	tr	Triticum aestivum	A0A3B6LNL3	F-box domain-containing protein	SFGFHPVTKEYKITHFLGDCVEGRPRNKDSF	Carbamidomethyl [C20]					TraesCS5B02G253000.1	100	0
Cluster_01039	4	5	6119.01	1224.81	39.3866	124177	1.24474	1.53408	1224.78	1226.03	38.519	40.0531	0.281442
Cluster_01040	4	5	6140.02	1229.01	40.4495	124412	0.993717	0.993071	1229.26	1230.25	39.9867	40.9798	0.247786	3684.8	-0.0318949	4	2.74677	tr	Triticum aestivum	W5BZS2	Uncharacterized protein	QLEELSKRHVNSNSSNDNNKGSRFVMIGQDR	Guanidinyl [N-term Q K7 K20]	GO:0003723; GO:0004386; GO:0005524; GO:0005730; GO:0016787			K14805	TraesCS2D02G363700.1	100	0
Cluster_01041	5	5	6177.98	1236.6	38.6457	124854	1.44823	1.24226	1236.39	1237.84	38.3657	39.608	0.226492
Cluster_01042	4	5	6181.02	1237.21	38.1866	124896	1.26367	1.45984	1237.2	1238.47	37.1742	38.634	0.0887902	3709.88	-0.0364878	1	2.00529	tr	Triticum aestivum	A0A3B6KJC5	AA_TRNA_LIGASE_II domain-containing protein	QPLADVEDGLLAHLNANAEIPDSRSFASSLGVPHK	Guanidinyl [K35]	GO:0000049; GO:0004826; GO:0005524; GO:0005737; GO:0005829; GO:0006432; GO:0009328			K01889	TraesCS5A02G214400.1	100	0
Cluster_01043	5	5	6213.72	1243.75	40.376	125269	1.08633	1.57928	1243.8	1244.89	39.3884	40.9677	0.251668
Cluster_01044	4	5	6216.19	1244.24	36.987	125291	0.899534	1.42814	1244.37	1245.27	36.5517	37.9799	0.186082	3731.62	-0.0310653	2	1.9041	tr	Triticum aestivum	A0A3B6ET87	Uncharacterized protein	GEPLPEAEPAKEDDMDEDSSMPSSGAADDTLSKGK	Guanidinyl [N-term G K11 K35]					TraesCS3A02G538200.1	100	0
Cluster_01045	4	5	6246.43	1250.29	39.0085	125614	0.943953	1.38819	1250.49	1251.44	38.634	40.0222	0.265251	4999.41	-0.0259973	2	2.58628	tr	Triticum aestivum	A0A1D5UQN2	Uncharacterized protein	LRLDPESSLDLEKQPHPDPEPSLDLEERPHPDPEMMSLDLEK	Guanidinyl [N-term L K13 K42]
Cluster_01046	5	5	6262.73	1253.55	39.2158	125779	0.909828	1.9324	1253.86	1254.77	38.2502	40.1826	0.204961
Cluster_01047	4	5	6272.06	1255.42	40.0505	125859	1.17751	1.18952	1255.38	1256.55	38.9303	40.1198	0.214147	3763.93	0.0183687	7	1.88909	tr	Triticum aestivum	A0A3B6BXL6	NB-ARC domain-containing protein	RLEWSSASRGLTPVTDYEVLENLQPHQNLKEL	Guanidinyl [N-term R]	GO:0043531				TraesCS2B02G045400.1.cds1	100	0
Cluster_01048	4	5	6276.49	1256.31	38.2452	125930	1.10334	1.20059	1256.78	1257.89	37.3184	38.519	0.179048	2512.25	-0.0112392	1	1.69631	tr	Triticum aestivum	A0A3B6PJV4	Uncharacterized protein	FVYDNVKMDNVSYPIVIDQK	Guanidinyl [N-term F K7 K20]	GO:0004650; GO:0005618; GO:0005975			K01213	TraesCS6B02G192300.1	100	0
Cluster_01049	4	5	6316.1	1264.23	32.2914	126354	1.03652	1.19248	1264.38	1265.42	32.0153	33.2077	0.230959	3790.88	-0.0139069	3	2.33075	tr	Triticum aestivum	A0A2X0TTG6	Uncharacterized protein	KAQNDLLNEMNSKNNDYAVRVATRTGKMTQEPL	Guanidinyl [K1]
Cluster_01050	4	5	6336.22	1268.25	39.5026	126598	1.11858	1.53408	1268.34	1269.46	38.519	40.0531	0.201376
Cluster_01051	4	5	6345.34	1270.07	40.9481	126682	0.85065	1.0193	1270.54	1271.39	39.9605	40.9798	0.159543	3808.9	0.00765291	5	2.51498	tr	Triticum aestivum	A0A3B6C5H9	LINES_C domain-containing protein	EEERRILVALSRVNKAIRGWDDDEVDDGEQGR	Guanidinyl [N-term E K15]					TraesCS2B02G276900.2	100	0
Cluster_01052	4	5	6382.2	1277.45	38.6761	127079	1.55976	1.21249	1277.37	1278.93	38.519	39.7315	0.147058
Cluster_01053	5	5	6391.07	1279.22	39.7189	127166	1.13351	1.95371	1279.4	1280.54	38.8713	40.825	0.241179	3837.25	0.00363332	7	2.25226	tr	Triticum aestivum	A0A3B5XTC4	Uncharacterized protein	REAKKNGHLTKLGFDVIKLLPTHNRIVFRIR	Guanidinyl [N-term R K5 K11 K18]	GO:0005524; GO:0043531				TraesCS1A02G009400.1	100	0
Cluster_01054	4	5	6414.71	1283.95	40.1186	127378	1.14212	1.60136	1283.91	1285.05	39.1968	40.7982	0.224165
Cluster_01055	4	5	6418.97	1284.8	39.992	127466	1.65105	1.47421	1284.82	1286.47	39.3239	40.7982	0.184111
Cluster_01056	4	5	6427.46	1286.5	39.7982	127537	1.57525	1.62305	1286.39	1287.96	39.2568	40.8798	0.0200608	3858.4	0.0225935	8	1.1398	tr	Triticum aestivum	A0A3B6LV22	H15 domain-containing protein	IMLTQIKKLVAAGKLTKVKASYKLAKAPAAPKKPK	Guanidinyl [N-term I K7 K35]	GO:0000786; GO:0003690; GO:0005634; GO:0006334; GO:0016584; GO:0030261; GO:0031492; GO:0031936; GO:0045910				TraesCS5B02G449000.1	100	9.89e-173
Cluster_01057	4	5	6433.31	1287.67	37.8637	127618	1.22264	2.48564	1287.85	1289.07	36.5517	39.0374	0.227901	3863.02	-0.0266944	12	2.14177	tr	Triticum aestivum	A0A3B6B4V3	Uncharacterized protein	KMTKYKEKKERTRGNDKDNEKEKEDQRKR	Guanidinyl [K6 K9 K17 K28]	GO:0003677; GO:0005634				TraesCS2A02G474400.1	100	0
Cluster_01058	4	5	6439.3	1288.87	38.2134	127693	1.65873	1.21191	1288.79	1290.45	37.6281	38.84	0.114307	3868.09	0.0240813	7	2.40847	tr	Triticum aestivum	A0A3B6NJB6	Uncharacterized protein	FGSIDNLLRPLRRSNCLLRCNLDKVVKPNVAF	Carbamidomethyl [C16 C20] Guanidinyl [N-term F K24]	GO:0003690; GO:0006353; GO:0006355; GO:0009507; GO:0009658; GO:0032502			K15032	TraesCS6A02G035600.1.cds1	100	0
Cluster_01059	4	5	6592.07	1319.42	37.2419	129079	0.982233	1.14884	1319.52	1320.51	36.4001	37.5489	0.192635	2637.5	-0.00103539	8	1.82781	tr	Triticum aestivum	W5C1E9	Uncharacterized protein	TEREKKREKYFPIRKYAIKA	Guanidinyl [K15 K19]	GO:0000463; GO:0003729; GO:0003735; GO:0006412; GO:0022625	GO:0022625	GO:0022625	K02918	TraesCS2D02G277700.1	100	6.32e-82
Cluster_01060	5	5	6724.81	1345.97	40.6276	130020	1.26545	1.43363	1346.18	1347.45	39.5462	40.9798	0.198641	4037.09	0.0201719	5	2.27689	tr	Triticum aestivum	A0A3B5Y4D1	Uncharacterized protein	SGGDVRSFFRQQKAHSGAAATKPTGGVSKKAAHHHQK	Guanidinyl [N-term S K13 K29 K30]	GO:0000731; GO:0006261; GO:0043625			K03505	TraesCS1A02G340500.1	100	7.4e-82
Cluster_01061	4	5	6727.37	1346.48	39.2047	130034	1.05481	1.47983	1346.52	1347.57	38.7027	40.1826	0.197949	2692.31	-0.0102412	2	1.13891	tr	Triticum aestivum	A0A3B6PH44	DUF4220 domain-containing protein	ERMLTKAYFLSSDMTNSPATAFK	Guanidinyl [N-term E K23]	GO:0016021				TraesCS6B02G106000.1	100	0
Cluster_01062	4	5	6853.59	1371.73	37.2155	130988	1.51921	1.71768	1371.92	1373.44	36.1757	37.8934	0.27815
Cluster_01063	4	5	6873.35	1375.68	37.8365	131145	1.17677	1.50173	1375.83	1377.01	37.4006	38.9024	0.123991	2751.36	-0.0203614	9	1.04149	tr	Triticum aestivum	A0A3B6PVU1	NB-ARC domain-containing protein	KISYDYLPFFLKKCFSYCALF	Carbamidomethyl [C14 C18] Guanidinyl [K1]	GO:0043531				TraesCS6B02G462000.1	100	0
Cluster_01064	4	5	7143.43	1429.69	36.6021	132984	1.43131	1.10245	1429.49	1430.93	36.0303	37.1328	0.116178	2859.25	0.0218821	2	0.925673	tr	Triticum aestivum	A0A3B6RCB2	PPR_long domain-containing protein	MRKEDVMLDEGLCMTVMEVCCK	Carbamidomethyl [C13 C20 C21] Guanidinyl [N-term M K3 K22]					TraesCS7A02G074100.1	100	0
Cluster_01065	4	4	1196.7	300.182	12.7976	26	0.790099	1.38028	300.16	300.95	11.7769	13.1572	0.261881
Cluster_01066	3	4	1197.68	300.428	10.7176	140	0.537938	1.14338	300.407	300.945	10.541	11.6844	0.0326411
Cluster_01067	3	4	1197.69	300.429	12.0197	145	0.542403	0.731348	300.407	300.95	11.6585	12.3898	0.248322
Cluster_01068	3	4	1198.76	300.696	21.0298	194	0.558126	0.982398	300.673	301.231	20.4357	21.4181	0.0480526	1198.76	-0.00482214	2	1.94624	sp	Triticum aestivum	P93693	Serpin-Z1B	VAIRQFKLPK		GO:0004867; GO:0005615; GO:0010951			K13963	TraesCS5D02G368900.1	99.499	0
Cluster_01069	3	4	1221.77	306.449	9.2641	999	0.537515	0.83748	306.431	306.969	9.00018	9.83766	0.163541
Cluster_01070	3	4	1221.77	306.45	10.4389	1003	0.537515	0.685003	306.431	306.969	9.83766	10.5227	0.120824
Cluster_01071	3	4	1221.77	306.449	10.573	1004	0.537515	1.08807	306.431	306.969	9.55927	10.6473	0.233053
Cluster_01072	3	4	1221.77	306.449	10.67	1005	0.537515	0.885137	306.431	306.969	10.1126	10.9977	0.102575
Cluster_01073	3	4	1222.66	306.673	9.61466	1034	0.569892	1.52477	306.642	307.212	9.0528	10.5776	0.206944
Cluster_01074	3	4	1222.69	306.679	9.92162	1043	0.533156	0.921445	306.679	307.212	9.00018	9.92162	0.0785642
Cluster_01075	3	4	1226.5	307.633	12.0174	1188	0.534806	1.43764	307.612	308.147	11.7477	13.1854	0.267873
Cluster_01076	3	4	1230.65	308.67	9.77748	1339	0.556154	0.491807	308.628	309.184	9.61155	10.1034	0.107349
Cluster_01077	3	4	1230.7	308.681	10.278	1351	0.528364	0.776733	308.651	309.18	10.1034	10.8801	0.178217
Cluster_01078	3	4	1230.69	308.681	10.3741	1352	0.528364	1.26424	308.651	309.18	9.50806	10.7723	0.0680787
Cluster_01079	3	4	1230.69	308.68	10.6175	1353	0.528364	0.494698	308.651	309.18	10.4935	10.9882	0.136061
Cluster_01080	3	4	1230.7	308.682	10.9651	1354	0.528364	0.911003	308.651	309.18	10.4257	11.3367	0.216688
Cluster_01081	3	4	1230.71	308.684	11.1821	1355	0.528364	0.853698	308.651	309.18	10.3522	11.2059	0.260764
Cluster_01082	3	4	1238.81	310.711	12.7172	1725	0.558117	0.836303	310.678	311.236	11.9313	12.7676	0.174127
Cluster_01083	3	4	1239.65	310.921	9.53643	1770	0.554023	1.38733	310.903	311.457	9.15365	10.541	0.260524
Cluster_01084	3	4	1240.66	311.173	12.134	1819	0.554662	2.00587	311.142	311.696	11.1795	13.1854	0.0742521
Cluster_01085	3	4	1240.7	311.183	12.4923	1821	0.564076	1.92891	311.142	311.706	11.569	13.4979	0.147539	621.297	-0.00115917	0	0.862178	tr	Triticum aestivum	A0A2X0S1I2	CW-type domain-containing protein	SDVSSK
Cluster_01086	3	4	1240.69	311.179	24.8784	1840	0.540591	1.51725	311.161	311.701	23.7242	25.2415	0.167308	931.308	-0.00712354	1	0.426344	tr	Triticum aestivum	A0A3B6AZ59	Smr domain-containing protein	EEFDDDY						TraesCS2A02G309500.1	100	0
Cluster_01087	3	4	1241.73	311.439	11.3151	1954	0.541265	1.15445	311.419	311.96	11.251	12.4055	0.22566
Cluster_01088	3	4	1252.66	314.173	12.0576	2307	0.548101	1.21188	314.139	314.687	11.7296	12.9415	0.204903
Cluster_01089	3	4	1253.65	314.421	12.3858	2393	0.548837	1.20689	314.396	314.945	11.6585	12.8653	0.138485
Cluster_01090	4	4	1255.6	314.908	16.2232	2506	0.776645	0.69961	314.892	315.669	15.8929	16.5925	0.0909497	1255.61	-0.00727847	1	1.01395	tr	Triticum aestivum	A0A3B6LYD0	F-box domain-containing protein	TRHSCVETPK	Carbamidomethyl [C5] Guanidinyl [N-term T]					TraesCS5B02G546600.1	100	0
Cluster_01091	5	4	1255.69	314.93	13.6274	2507	1.05989	1.27232	314.897	315.957	13.0328	14.3051	0.115464	629.375	0.00210015	0	1.42691	tr	Triticum aestivum	A0A3B6HY51	Uncharacterized protein	ELQLK		GO:0006417; GO:0019887; GO:0019901; GO:0033674; GO:0043022				TraesCS4A02G262300.1	100	0
Cluster_01092	3	4	1258.74	315.693	18.4098	2646	0.542768	0.72359	315.669	316.212	17.9477	18.6713	0.106133
Cluster_01093	3	4	1261.63	316.415	15.9759	2766	0.543622	0.756437	316.394	316.938	15.6229	16.3793	0.150117	631.348	-5.85015e-05	0	1.14368	tr	Triticum aestivum	A0A3B6ELD7	VHS domain-containing protein	AAARML		GO:0005737; GO:0006886			K16803	TraesCS3A02G339900.2	100	0
Cluster_01094	3	4	1264.67	317.175	16.5134	2882	0.593953	1.00958	317.121	317.715	15.8091	16.8186	0.0137112	948.539	-0.00454646	0	1.96363	tr	Triticum aestivum	A0A3B6KRC3	Thioredoxin	VAKTFRVE					K03671	TraesCS5A02G448200.1	100	4.01e-93
Cluster_01095	3	4	1265.71	317.434	13.752	2924	0.560738	2.35513	317.41	317.971	12.6248	14.9799	0.183332
Cluster_01096	3	4	1268.78	318.202	12.3779	3028	0.606331	2.12711	318.126	318.732	11.4244	13.5515	0.0184447	633.308	0.00481942	0	1.27205	tr	Triticum aestivum	A0A3B6IL03	Uncharacterized protein	SETQK	Guanidinyl [N-term S]					TraesCS4B02G032000.1	100	0
Cluster_01097	3	4	1270.68	318.678	9.22293	3099	0.555325	1.27837	318.64	319.195	9.00018	10.2785	0.0510985
Cluster_01098	3	4	1270.74	318.693	12.7544	3102	0.613864	3.30941	318.64	319.254	9.7028	13.0122	0.14242
Cluster_01099	3	4	1271.66	318.923	12.3835	3143	0.560857	2.7089	318.888	319.449	10.2785	12.9874	0.0459161	1271.68	-0.0121528	0	1.55455	tr	Triticum aestivum	A0A3B6D6M2	M20_dimer domain-containing protein	AAVVSVTQLRGGD		GO:0005783; GO:0009850; GO:0010179; GO:0016787			K14664	TraesCS2D02G074800.1	100	0
Cluster_01100	3	4	1273.67	319.425	11.0929	3241	0.542637	1.0869	319.4	319.943	10.9343	12.0212	0.0101515
Cluster_01101	6	4	1279.64	320.918	15.9727	3506	1.28814	1.86132	320.884	322.172	15.3499	17.2112	0.15126	1279.64	-0.000375649	0	2.67478	tr	Triticum aestivum	A0A3B6IJ76	Uncharacterized protein	SFHALAQHDVR						TraesCS4B02G017500.1	100	0
Cluster_01102	4	4	1284.71	322.185	11.2023	3781	0.812815	1.09975	322.147	322.96	10.5031	11.6029	0.215649	1284.7	0.00467762	2	1.82041	tr	Triticum aestivum	A0A3B6HTL8	GRAS domain-containing protein	TQILDDAKNLL	Guanidinyl [K8]	GO:0003700; GO:0005634; GO:0006355; GO:0043565				TraesCS4A02G176600.1.cds1	100	0
Cluster_01103	3	4	1285.71	322.434	11.6317	3813	0.550524	0.155483	322.409	322.96	11.6029	11.7584	0.0342629
Cluster_01104	3	4	1285.71	322.434	11.9801	3814	0.550524	1.03918	322.409	322.96	11.1972	12.2364	0.140756
Cluster_01105	3	4	1291.73	323.939	14.2129	4047	0.579103	0.998192	323.885	324.464	13.9817	14.9799	0.233401	1291.6	0.0015188	0	2.92187	tr	Triticum aestivum	A0A3B6B780	Uncharacterized protein	CQHGQHLAWR	Carbamidomethyl [C1]	GO:0050832				TraesCS2A02G528400.1	100	9.21e-170
Cluster_01106	3	4	1293.7	324.433	19.382	4127	0.550444	0.600598	324.409	324.96	19.0815	19.6821	0.183712
Cluster_01107	3	4	1297.64	325.418	15.9536	4297	0.563041	1.18024	325.401	325.964	15.0529	16.2332	0.147923
Cluster_01108	4	4	1298.71	325.685	18.5056	4352	0.790644	1.45211	325.662	326.453	18.23	19.6821	0.204902
Cluster_01109	3	4	1302.63	326.664	9.00018	4497	0.546009	0.217397	326.639	327.185	9.00018	9.21758	0.0345965
Cluster_01110	3	4	1302.68	326.678	9.23206	4498	0.601696	0.412475	326.639	327.241	9.2082	9.62068	0.106373
Cluster_01111	3	4	1304.79	327.204	19.608	4645	0.572713	0.87521	327.17	327.743	19.1781	20.0533	0.173342
Cluster_01112	5	4	1307.77	327.95	15.4318	4780	1.03284	0.798068	327.926	328.959	14.9316	15.7297	0.235609
Cluster_01113	3	4	1310.54	328.642	16.0499	4948	0.535606	1.10922	328.623	329.158	15.1651	16.2743	0.150783
Cluster_01114	3	4	1310.65	328.669	10.69	4952	0.525503	0.827802	328.643	329.169	10.07	10.8978	0.213472
Cluster_01115	3	4	1310.76	328.698	17.031	4968	0.591985	0.613515	328.669	329.261	16.7895	17.4031	0.217078
Cluster_01116	3	4	1311.76	328.948	13.4046	5138	0.546987	1.33443	328.923	329.47	12.482	13.8164	0.201262
Cluster_01117	3	4	1314.76	329.698	13.1559	5189	0.595766	1.7875	329.649	330.245	12.372	14.1595	0.237733
Cluster_01118	3	4	1316.74	330.193	11.7689	5300	0.558746	2.1601	330.148	330.706	10.7635	12.9236	0.0745861
Cluster_01119	3	4	1320.8	331.207	23.3389	5556	0.537987	0.678172	331.189	331.727	23.046	23.7242	0.235596	1320.8	-0.000838574	0	1.36444	tr	Triticum aestivum	A7UM94	Polyubiquitin (Fragment)	STLHLVLRLRGG		GO:0005634; GO:0005737	GO:0009751	GO:0009751	K08770	TraesCS6B02G293300.1.cds1	99.672	0
Cluster_01120	3	4	1324.71	332.185	13.5889	5711	0.585766	0.95506	332.12	332.706	13.1572	14.1123	0.0137124
Cluster_01121	3	4	1327.97	333	20.7934	5828	0.567164	1.52066	332.966	333.533	20.2643	21.7849	0.104783	997.528	-0.00175418	2	1.16323	tr	Triticum aestivum	A0A3B6FNW8	Uncharacterized protein	SHRSGSKR	Guanidinyl [N-term S K7]	GO:0000395; GO:0003723				TraesCS3B02G289900.1	100	0
Cluster_01122	3	4	1328.77	333.199	17.0101	5906	0.578058	0.701877	333.148	333.726	16.7012	17.4031	0.0257021	1328.77	-0.00127673	0	1.52854	tr	Triticum aestivum	A0A3B5ZP43	Uncharacterized protein	AIRRVIEPRGY		GO:0045735				TraesCS1D02G067100.1	100	0
Cluster_01123	3	4	1332.67	334.176	10.597	6061	0.601536	0.891025	334.117	334.719	10.5127	11.4037	0.0581916	1334.66	-0.00802857	0	1.7098	tr	Triticum aestivum	A0A3B6IPQ6	WD_REPEATS_REGION domain-containing protein	SDAQAAPQGAPAPL	Guanidinyl [N-term S]					TraesCS4B02G072200.1.cds1	100	0
Cluster_01124	3	4	1332.67	334.175	10.7346	6062	0.601536	0.677483	334.117	334.719	10.6281	11.3055	0.0448574
Cluster_01125	3	4	1332.66	334.172	10.9244	6063	0.575349	1.03568	334.117	334.693	10.8456	11.8813	0.0872208	667.318	0.00349601	0	0.924379	tr	Triticum aestivum	A0A2X0S6P1	Uncharacterized protein	KDTASF
Cluster_01126	3	4	1332.66	334.171	11.0873	6064	0.601536	0.920943	334.117	334.719	10.7814	11.7024	0.0300357
Cluster_01127	3	4	1332.65	334.169	11.6573	6065	0.601536	1.52642	334.117	334.719	10.8456	12.372	0.212322
Cluster_01128	3	4	1332.66	334.172	10.9244	6118	0.570192	0.999647	334.149	334.719	10.5693	11.569	0.191717	667.329	0.00465275	1	0.726532	tr	Triticum aestivum	A0A2X0SBA9	Uncharacterized protein	YSKDR
Cluster_01129	3	4	1332.66	334.172	10.9804	6120	0.570192	0.873512	334.149	334.719	10.9343	11.8078	0.204571
Cluster_01130	3	4	1332.71	334.185	11.713	6103	0.507431	0.721565	334.185	334.693	11.0174	11.739	0.288675
Cluster_01131	3	4	1336.63	335.165	15.8091	6204	0.645731	1.00124	335.097	335.743	15.5386	16.5398	0.0238774	1338.69	-0.00991003	3	1.95004	tr	Triticum aestivum	A0A3B6PIF9	C2H2-type domain-containing protein	RDDGAGRRSPPR		GO:0006397; GO:0016604; GO:0031053				TraesCS6B02G147000.1	100	0
Cluster_01132	3	4	1336.67	335.175	11.8935	6217	0.577372	1.093	335.128	335.706	11.8485	12.9415	0.225725
Cluster_01133	3	4	1336.67	335.174	15.8191	6223	0.614202	1.08034	335.128	335.743	15.2671	16.3474	0.258602	1336.68	-0.0132506	0	1.54723	tr	Triticum aestivum	A0A3B5XYG5	Ferrochelatase	LLESIFSCNVR	Carbamidomethyl [C8]	GO:0004325; GO:0005739; GO:0006783; GO:0009507	GO:0055035	GO:0055035	K01772	TraesCS1A02G135700.1	100	0
Cluster_01134	3	4	1350.48	338.628	10.4159	6774	0.533072	1.11779	338.607	339.14	9.43188	10.5497	0.257237
Cluster_01135	4	4	1350.68	338.676	13.4156	6783	0.7734	1.53509	338.645	339.418	13.0328	14.5679	0.235753	1351.66	0.00679491	0	1.60637	sp	Triticum aestivum	P16347	Endogenous alpha-amylase/subtilisin inhibitor	TMAPGHGRRCPL	Carbamidomethyl [C10]	GO:0004867; GO:0015066				TraesCS2B02G392500.1.cds1	99.444	7.91e-134
Cluster_01136	3	4	1352.68	339.177	13.4201	6855	0.583351	1.57316	339.13	339.713	13.0328	14.606	0.17051	676.344	-0.00357225	1	1.29158	tr	Triticum aestivum	A0A077S570	Lipase_3 domain-containing protein	MASRGR		GO:0004620; GO:0006629				TraesCS3B02G561600.1.cds1	100	0
Cluster_01137	4	4	1352.82	339.213	20.5556	6872	0.818043	1.09712	339.172	339.991	19.6821	20.7792	0.0488651	1352.81	0.00261276	1	0.982773	tr	Triticum aestivum	A0A2X0SLK1	Uncharacterized protein	RVLVLDAGLVKE	Guanidinyl [K11]
Cluster_01138	4	4	1352.82	339.212	20.9631	6873	0.818043	1.52247	339.172	339.991	20.384	21.9065	0.288374
Cluster_01139	4	4	1354.75	339.695	18.6407	6978	0.826085	1.51809	339.654	340.48	17.3614	18.8795	0.184293	1355.73	-0.00533392	2	1.47112	tr	Triticum aestivum	A0A3B6ESH8	Peroxidase	AVNDIRDRLER		GO:0004601; GO:0005576; GO:0006979; GO:0009505; GO:0009506; GO:0020037; GO:0042744; GO:0046872			K00430	TraesCS3A02G510600.1	100	0
Cluster_01140	3	4	1356.77	340.201	13.1768	7071	0.597921	1.64821	340.146	340.744	12.4203	14.0685	0.122344	1356.82	0.000620636	1	2.56339	tr	Triticum aestivum	A0A3B6KAJ3	Uncharacterized protein	HNLKSVIKKKY		GO:0000015; GO:0000287; GO:0004634; GO:0006096; GO:0032889	GO:0005634	GO:0005634	K01689	TraesCS5A02G014500.1	100	0
Cluster_01141	3	4	1358.77	340.699	13.9146	7146	0.603087	0.855125	340.647	341.25	13.4776	14.3327	0.227667	1358.72	0.0014035	2	1.93847	tr	Triticum aestivum	A0A3B6PDQ0	Uncharacterized protein	GMKLQELKEEL	Guanidinyl [N-term G]	GO:0005524; GO:0006952; GO:0043531				TraesCS6B02G038500.1	100	0
Cluster_01142	3	4	1360.63	341.165	16.2145	7201	0.636737	0.849528	341.11	341.747	15.6903	16.5398	0.0329008	680.313	0.000434533	0	0.958178	tr	Triticum aestivum	A0A3B6H062	Uncharacterized protein	QGYGEK						TraesCS3D02G412000.1.cds1	100	0
Cluster_01143	3	4	1361.69	341.43	13.4104	7263	0.551013	0.820323	341.407	341.958	12.9236	13.744	0.0816026	1361.69	0.00145243	2	1.79676	tr	Triticum aestivum	A0A077RSP9	Neutral ceramidase	LDAGVNRSPSAYL		GO:0017040; GO:0046514; GO:0102121	GO:0005783	GO:0005783	K12349	TraesCS3B02G255000.1	100	0
Cluster_01144	4	4	1367.7	342.931	15.1611	7485	0.847683	1.05901	342.901	343.748	14.4535	15.5125	0.165904	1367.69	0.000539729	2	1.69364	tr	Triticum aestivum	Q5PSM0	Cytokinin oxidase (Fragment)	RDLAGIGYKEY	Guanidinyl [N-term R K9]	GO:0009690; GO:0019139; GO:0050660			K00279	TraesCS3A02G109500.1	96.471	7.62e-54
Cluster_01145	3	4	1368.77	343.2	16.6751	7498	0.565068	1.08185	343.145	343.71	16.0757	17.1576	0.0605352
Cluster_01146	4	4	1373.8	344.457	15.7807	7740	0.838829	1.02577	344.426	345.264	15.3217	16.3474	0.0694236
Cluster_01147	3	4	1375.67	344.925	14.2203	7818	0.543026	0.644438	344.902	345.446	13.9615	14.606	0.0971214	1377.65	0.00745577	1	1.42982	tr	Triticum aestivum	A0A3B6SCA7	DCD domain-containing protein	FTRCAKDPNVE	Carbamidomethyl [C4] Guanidinyl [K6]					TraesCS7B02G037200.1	100	0
Cluster_01148	3	4	1380.09	346.03	9.02244	8081	0.529083	0.982022	346.006	346.535	9.00018	9.9822	0.14443
Cluster_01149	3	4	1380.09	346.031	9.20537	7994	0.5346	1.01297	346.006	346.541	9.16336	10.1763	0.282642	1036.53	-0.00529543	1	1.09839	tr	Triticum aestivum	A0A3B6NT86	Uncharacterized protein	SIGYGENKK	Guanidinyl [K8]	GO:0003690; GO:0006353; GO:0006355				TraesCS6A02G270600.1.cds1	100	0
Cluster_01150	3	4	1380.09	346.03	9.62185	7997	0.529083	1.16811	346.006	346.535	9.52873	10.6968	0.0157767
Cluster_01151	3	4	1380.09	346.03	11.0665	8011	0.5346	0.95799	346.006	346.541	10.1549	11.1129	0.250442
Cluster_01152	3	4	1383.7	346.933	12.7277	8176	0.553307	1.37915	346.905	347.459	11.9817	13.3609	0.192234	1038.53	-0.0101758	0	1.17181	tr	Triticum aestivum	A0A3B6KH98	Mediator of RNA polymerase II transcription subunit 14	IMEHVAQGL	Guanidinyl [N-term I]	GO:0003712; GO:0006357; GO:0016592; GO:0070847			K15156	TraesCS5A02G175600.2	100	0
Cluster_01153	4	4	1384.71	347.184	15.5453	8207	0.820226	0.86424	347.149	347.969	15.2915	16.1558	0.249904	1038.51	-0.0101954	1	1.49628	tr	Triticum aestivum	A0A3B6TZF3	Pept_C1 domain-containing protein	KGVKGWCY	Carbamidomethyl [C7] Guanidinyl [K4]	GO:0008234			K16292	TraesCS7D02G519600.1.cds1	100	0
Cluster_01154	3	4	1390.74	348.692	13.5535	8411	0.590983	1.67753	348.653	349.244	12.482	14.1595	0.201769	1044.58	0.00583771	2	1.6058	tr	Triticum aestivum	A0A3B6BX88	Rx_N domain-containing protein	LSVLSKDEL	Guanidinyl [N-term L]	GO:0005524				TraesCS2B02G027200.1	100	0
Cluster_01155	3	4	1392.71	349.186	16.2034	8523	0.558684	0.97136	349.149	349.708	15.408	16.3793	0.236863	2435.24	-0.00208849	4	1.35717	tr	Triticum aestivum	A0A3B6HRD2	Uncharacterized protein	LDGLEEETFEHHKSGLIAQKL	Guanidinyl [K13]	GO:0008237; GO:0046872			K01411	TraesCS4A02G135700.1	100	0
Cluster_01156	4	4	1402.8	351.709	17.799	8895	0.830626	1.30519	351.651	352.482	16.8186	18.1238	0.283891	1402.8	0.0019829	0	1.86415	sp	Triticum aestivum	Q8L5C6	Xylanase inhibitor protein 1	GGPGKPLHLTATVR		GO:0004568; GO:0004857; GO:0005576; GO:0005975; GO:0050832			K01183	TraesCS6A02G077000.1.cds1	86.928	0
Cluster_01157	3	4	1411.8	353.958	17.334	9322	0.553092	1.0034	353.935	354.488	16.5925	17.5959	0.208105
Cluster_01158	3	4	1412.81	354.21	14.8509	9339	0.622085	1.85064	354.117	354.74	14.3051	16.1558	0.286449	706.368	0.00124121	0	2.14707	tr	Triticum aestivum	A0A3B6KNF4	Uncharacterized protein	GSMTALK						TraesCS5A02G432100.1	100	0
Cluster_01159	3	4	1415.5	354.882	19.9458	9476	0.54951	0.97179	354.854	355.403	19.0815	20.0533	0.207284
Cluster_01160	3	4	1415.63	354.915	10.0453	9479	0.543858	0.972517	354.888	355.432	9.7143	10.6868	0.0400826
Cluster_01161	3	4	1415.62	354.913	10.0782	9480	0.549589	0.27421	354.888	355.438	9.85926	10.1335	0.185895
Cluster_01162	3	4	1415.62	354.913	10.1882	9527	0.549589	0.937368	354.888	355.438	10.0063	10.9436	0.294462
Cluster_01163	5	4	1415.79	354.955	15.7963	9497	1.06017	1.59095	354.928	355.988	14.8185	16.4095	0.222337	709.412	-0.00635629	0	1.04163	tr	Triticum aestivum	A0A3B5ZN60	NB-ARC domain-containing protein	EIKAHL		GO:0000145; GO:0006887; GO:0043531			K11229	TraesCS1D02G040300.1	100	0
Cluster_01164	3	4	1418.81	355.71	11.1882	9633	0.602797	0.97159	355.656	356.258	11.1432	12.1148	0.0615681
Cluster_01165	3	4	1418.73	355.689	11.991	9638	0.614294	0.868482	355.656	356.27	11.9205	12.7889	0.147581
Cluster_01166	4	4	1422.76	356.698	18.279	9856	0.84208	0.87711	356.644	357.486	17.8984	18.7755	0.12018	712.423	0.00166557	0	1.81818	tr	Triticum aestivum	A0A3B6EM75	Rhodanese domain-containing protein	RPIGSAL		GO:0009704; GO:0071277; GO:0090333				TraesCS3A02G398500.1	100	0
Cluster_01167	4	4	1424.71	357.186	9.49952	9959	0.826443	1.25954	357.134	357.96	9.00018	10.2597	0.0774931	713.407	-0.0054213	1	1.71957	tr	Triticum aestivum	A0A3B6HPJ2	Uncharacterized protein	AGVANLGL						TraesCS4A02G068600.1.cds1	100	0
Cluster_01168	4	4	1424.85	357.221	17.7357	9976	0.849602	0.806877	357.134	357.983	17.2112	18.0181	0.184138	1425.8	-0.00723489	0	1.98031	tr	Triticum aestivum	A0A3B5YTG7	Uncharacterized protein	IEKIPGKADAVML	Guanidinyl [K3]					TraesCS1B02G109200.1	100	0
Cluster_01169	3	4	1429.79	358.455	16.4604	10202	0.547076	1.0416	358.43	358.977	16.116	17.1576	0.163898
Cluster_01170	4	4	1434.77	359.7	16.143	10416	0.841484	0.756125	359.636	360.477	15.7837	16.5398	0.19395
Cluster_01171	3	4	1434.75	359.694	16.3767	10417	0.660081	1.13621	359.636	360.296	15.4563	16.5925	0.134953
Cluster_01172	3	4	1436.57	360.151	21.3644	10502	0.550093	0.596672	360.126	360.676	21.0174	21.6141	0.10733
Cluster_01173	3	4	1438.48	360.626	16.3839	10581	0.580534	1.27361	360.6	361.181	16.0385	17.3121	0.0510164
Cluster_01174	3	4	1440.79	361.204	12.7131	10736	0.611259	1.66748	361.116	361.727	11.9205	13.5879	0.126116
Cluster_01175	3	4	1445.69	362.431	18.4679	10913	0.561284	1.57332	362.405	362.966	17.1576	18.7309	0.182133
Cluster_01176	3	4	1447.47	362.876	12.3902	10997	0.591718	1.81571	362.813	363.404	11.6207	13.4364	0.192224
Cluster_01177	5	4	1447.8	362.957	16.4534	11033	1.05475	0.690075	362.925	363.98	16.0385	16.7286	0.0317734	725.302	0.00315486	1	1.17821	tr	Triticum aestivum	A0A2X0TW30	BHLH domain-containing protein	EGTFSW
Cluster_01178	3	4	1448.7	363.183	15.2361	11065	0.616131	0.950627	363.126	363.742	14.6723	15.6229	0.0732552
Cluster_01179	3	4	1450.66	363.672	19.1475	11198	0.552251	1.34955	363.653	364.205	18.3326	19.6821	0.25218	725.35	0.00302131	0	1.25747	tr	Triticum aestivum	A0A3B6SJE5	Uncharacterized protein	FQFER		GO:0004819; GO:0005524; GO:0005829; GO:0006425			K01886	TraesCS7B02G392800.1	100	0
Cluster_01180	3	4	1452.97	364.25	16.1198	11246	0.595187	1.53145	364.188	364.783	15.7297	17.2611	0.201887	726.486	-0.000507198	1	2.08359	tr	Triticum aestivum	A0A3B6I5A5	Uncharacterized protein	ILRGLR						TraesCS4A02G489200.1.cds1	100	1.37e-118
Cluster_01181	3	4	1454.8	364.707	12.4623	11329	0.608305	1.13374	364.67	365.278	11.5076	12.6414	0.2134
Cluster_01182	3	4	1455.71	364.934	15.7215	11388	0.567066	0.474757	364.908	365.475	15.4861	15.9609	0.0925421
Cluster_01183	3	4	1460.72	366.188	12.7136	11599	0.612003	1.92224	366.145	366.757	12.0812	14.0034	0.204138	730.35	0.00332795	0	1.62479	tr	Triticum aestivum	A0A3B6HVG1	Uncharacterized protein	SATEGPGL		GO:0005634				TraesCS4A02G230700.1	100	0
Cluster_01184	4	4	1460.79	366.205	17.6021	11609	0.822356	1.50701	366.145	366.968	16.4407	17.9477	0.155579	1461.74	-0.0105114	2	1.40408	tr	Triticum aestivum	A0A3B6PRM1	Poly [ADP-ribose] polymerase	RCHSKKYTWL	Carbamidomethyl [C2] Guanidinyl [N-term R K5]	GO:0003950; GO:0005730; GO:0006302; GO:0070212; GO:1990404			K10798	TraesCS6B02G410300.1	100	0
Cluster_01185	3	4	1461.83	366.465	17.5672	11646	0.552597	0.909798	366.439	366.992	16.9433	17.8531	0.0435788
Cluster_01186	3	4	1467.82	367.961	14.9613	11963	0.543878	1.32816	367.932	368.475	13.9389	15.2671	0.171907	1469.76	0.0130211	1	1.80732	tr	Triticum aestivum	A0A3B6KU95	NB-ARC domain-containing protein	IIVDIVGDLDEDL	Guanidinyl [N-term I]	GO:0043531				TraesCS5A02G518900.1.cds1	100	0
Cluster_01187	3	4	1467.81	367.96	18.3036	11929	0.549928	1.46975	367.932	368.482	17.2611	18.7309	0.113395
Cluster_01188	3	4	1470.5	368.632	14.4136	12021	0.533251	1.26911	368.609	369.142	13.5713	14.8404	0.180309
Cluster_01189	3	4	1472.69	369.18	14.0656	12106	0.607368	1.30675	369.142	369.749	13.7692	15.076	0.227558
Cluster_01190	4	4	1472.75	369.194	14.9561	12107	0.850737	1.91617	369.142	369.993	14.1595	16.0757	0.252676	1470.81	-0.0128735	2	1.88827	tr	Triticum aestivum	A0A3B6RHI3	RRM domain-containing protein	KKLNPSAEEFVPL		GO:0003723				TraesCS7A02G345700.2	100	0
Cluster_01191	3	4	1475.45	369.87	10.4841	12242	0.57248	1.06965	369.828	370.401	9.45301	10.5227	0.204223
Cluster_01192	3	4	1477.82	370.463	20.2363	12327	0.549435	1.31404	370.431	370.981	19.1781	20.4921	0.106793
Cluster_01193	4	4	1478.76	370.697	13.6745	12372	0.831448	0.77141	370.645	371.476	13.3215	14.0929	0.236453	1478.76	0.00145604	1	2.30805	tr	Triticum aestivum	A0A0S2GJQ1	Low-molecular-weight glutenin subunit	QIPEQSRHESIR		GO:0045735				TraesCS1B02G011300.1.cds1	50.98	6.84e-16
Cluster_01194	3	4	1479.76	370.948	16.0527	12416	0.568892	1.26464	370.92	371.488	15.8929	17.1576	0.233062
Cluster_01195	3	4	1479.78	370.953	12.5135	12424	0.544437	1.497	370.938	371.482	11.612	13.109	0.118522
Cluster_01196	4	4	1480.87	371.226	16.8581	12528	0.827059	1.17066	371.164	371.991	16.6426	17.8133	0.0981272	1480.86	0.01313	1	1.82093	tr	Triticum aestivum	A0A3B6QJL7	Uncharacterized protein	EVAAPKVVVASKLE	Guanidinyl [K12]	GO:0008356				TraesCS6D02G340400.1	100	0
Cluster_01197	4	4	1486.77	372.7	14.2191	12799	0.844334	1.2743	372.636	373.481	13.398	14.6723	0.165261	1486.77	-0.0145018	1	1.89512	tr	Triticum aestivum	A0A3B6KRI0	Uncharacterized protein	DALNRDEKSVVSL	Guanidinyl [N-term D]					TraesCS5A02G524500.1.cds1	100	0
Cluster_01198	4	4	1486.84	372.717	15.5867	12801	0.856679	1.06036	372.636	373.493	15.3803	16.4407	0.247682	1487.78	-0.0126832	0	2.06266	tr	Triticum aestivum	A0A2X0SCY0	NB-ARC domain-containing protein	SVGGDTTVEEIVIK	Guanidinyl [N-term S]
Cluster_01199	4	4	1488.83	373.215	16.3509	12930	0.871122	2.17498	373.129	374	15.3217	17.4966	0.0424107	1489.79	0.00163411	0	1.85933	sp	Triticum aestivum	D0EWS4	Avenin-like b7	RTRCHAIHIVVE	Carbamidomethyl [C4]	GO:0045735				TraesCS7D02G031700.1.cds1	99.648	0
Cluster_01200	3	4	1494.53	374.639	20.1058	13152	0.539428	0.93376	374.614	375.153	19.5019	20.4357	0.288236
Cluster_01201	3	4	1496.54	375.143	11.9875	13236	0.547438	1.17436	375.116	375.663	11.2154	12.3898	0.0907912
Cluster_01202	4	4	1496.54	375.142	12.1145	13237	0.809135	1.26777	375.116	375.925	11.7197	12.9874	0.123828
Cluster_01203	3	4	1498.5	375.633	13.1666	13354	0.542274	1.06629	375.607	376.15	12.6065	13.6728	0.188769
Cluster_01204	4	4	1500.75	376.194	15.5244	13479	0.837506	1.60817	376.143	376.981	14.9316	16.5398	0.170797
Cluster_01205	3	4	1504.91	377.234	15.1489	13709	0.602117	1.29666	377.144	377.746	14.5679	15.8646	0.200491	752.361	-0.000553506	0	1.23544	sp	Triticum aestivum	P04723	Alpha/beta-gliadin A-III	PHQQPF		GO:0045735				TraesCSU02G108700.1.cds1	99.291	5.16e-180
Cluster_01206	3	4	1506.7	377.681	20.6057	13780	0.603328	1.27549	377.652	378.255	19.6821	20.9576	0.234057	1506.7	0.000925763	1	1.76545	tr	Triticum aestivum	A0A077S4R2	Uncharacterized protein	DYKACTMHSGPIK	Carbamidomethyl [C5]					TraesCS3B02G391400.1	99.668	0
Cluster_01207	3	4	1508.76	378.197	17.8205	13955	0.572919	1.39464	378.135	378.708	17.5959	18.9906	0.278393
Cluster_01208	5	4	1509.83	378.466	21.875	13954	1.07938	0.641453	378.418	379.498	21.545	22.1865	0.0379415	1509.83	0.00202826	1	2.5254	tr	Triticum aestivum	A0A3B6ITU0	AAI domain-containing protein	VLHILMDGRVTKE		GO:0004867; GO:0005576				TraesCS4B02G249400.1.cds1	100	6.4e-104
Cluster_01209	4	4	1514.77	379.699	16.9109	14162	0.82973	0.821562	379.649	380.479	16.5398	17.3614	0.174143	1514.76	0.00328717	1	1.62231	tr	Triticum aestivum	A0A3B5XX57	PPR_long domain-containing protein	LGIKYQGEESHGR	Guanidinyl [N-term L]					TraesCS1A02G133500.5	100	0
Cluster_01210	3	4	1514.79	379.704	9.03511	14167	0.601548	0.3547	379.675	380.276	9.00018	9.35488	0.133277
Cluster_01211	4	4	1521.76	381.447	18.019	14446	0.82961	1.87027	381.414	382.244	17.2112	19.0815	0.248917
Cluster_01212	4	4	1524.76	382.197	16.7034	14585	0.831948	1.60162	382.129	382.961	15.408	17.0096	0.0932843
Cluster_01213	3	4	1525.45	382.369	14.0226	14619	0.544112	1.13887	382.34	382.884	13.5334	14.6723	0.232984
Cluster_01214	4	4	1528.93	383.241	14.5374	14761	0.886764	1.13937	383.147	384.034	13.398	14.5374	0.277384
Cluster_01215	4	4	1528.88	383.226	22.0852	14774	0.835357	0.836258	383.173	384.008	21.4827	22.319	0.0313023
Cluster_01216	4	4	1533.76	384.448	17.1942	14970	0.826481	1.05614	384.414	385.24	16.5398	17.5959	0.217012	1533.76	0.000158982	0	2.80813	tr	Triticum aestivum	A0A3B6LUV8	Uncharacterized protein	NTRQREDVDRVF						TraesCS5B02G434100.1	100	0
Cluster_01217	3	4	1537.86	385.473	18.5529	15162	0.563612	0.60615	385.441	386.004	18.3326	18.9387	0.0276941	1537.86	0.000954725	1	3.51546	sp	Triticum aestivum	Q41560	16.9 kDa class I heat shock protein 2	AHVFKADLPGVKKE		GO:0005737; GO:0006457; GO:0009408; GO:0009651; GO:0042542; GO:0043621; GO:0051082; GO:0051259; GO:0051260	GO:0051260	GO:0051260	K13993	TraesCS3D02G046800.1.cds1	98.013	1.38e-103
Cluster_01218	3	4	1537.85	385.469	23.4683	15225	0.550645	1.49169	385.441	385.991	23.1251	24.6168	0.164041
Cluster_01219	4	4	1539.86	385.973	14.3793	15259	0.792113	0.887362	385.933	386.725	14.0034	14.8908	0.0967244	1539.86	0.00226979	1	2.30841	tr	Triticum aestivum	A0A1B1V4Q3	Glyceraldehyde-3-phosphate dehydrogenase	KHSDIKLKDDKTL		GO:0006006; GO:0016620; GO:0050661; GO:0051287			K00134	TraesCS7A02G313100.3	99.407	0
Cluster_01220	3	4	1539.83	385.965	33.3934	15263	0.551588	0.470888	385.94	386.491	33.1476	33.6185	0.0688417	1539.83	0.00105764	1	1.51946	tr	Triticum aestivum	A0A3B6LMC2	Uncharacterized protein	ALRASGLPEAGLSALD		GO:0000151; GO:0000209; GO:0005737; GO:0006511; GO:0031624; GO:0032436; GO:0061630				TraesCS5B02G213300.1	100	0
Cluster_01221	3	4	1542.26	386.572	12.3987	15415	0.546982	0.952802	386.569	387.116	11.7769	12.7297	0.172632
Cluster_01222	3	4	1546.97	387.749	24.9443	15625	0.535933	1.51725	387.723	388.259	23.7242	25.2415	0.116179	773.48	0.00286245	3	1.77027	tr	Triticum aestivum	A0A3B5XWG7	TPT domain-containing protein	ALLGVFL	Guanidinyl [N-term A]	GO:0005794; GO:0015297; GO:0016021; GO:0031969			K15283	TraesCS1A02G115200.1	100	0
Cluster_01223	4	4	1548.81	388.21	19.4867	15717	0.857844	0.758137	388.128	388.986	19.1286	19.8867	0.146285	1548.81	-0.00495625	0	2.4987	tr	Triticum aestivum	A0A2X0S342	Sucrose synthase	LGVTHCTIAHALEK	Carbamidomethyl [C6]
Cluster_01224	3	4	1549.89	388.481	15.7145	15817	0.55098	1.13278	388.481	389.032	15.3803	16.5131	0.177483
Cluster_01225	3	4	1550.86	388.722	20.54	15826	0.643854	1.02259	388.644	389.288	20.2077	21.2303	0.032105	1550.86	0.00497333	0	1.70372	tr	Triticum aestivum	A0A1D5THS1	Uncharacterized protein	IQGIPHLRPTEYK		GO:0003735; GO:0006412; GO:0022625; GO:0042254	GO:0005730	GO:0005730	K02915	TraesCS2D02G323900.1	100	2.38e-81
Cluster_01226	5	4	1551.88	388.977	14.3506	15899	1.08519	0.858693	388.926	390.012	13.9817	14.8404	0.149617	777.438	0.00148665	0	1.30781	tr	Triticum aestivum	A0A3B6N1Z1	Fe2OG dioxygenase domain-containing protein	LTKFVE	Guanidinyl [K3]	GO:0005634; GO:0005737; GO:0006281; GO:0008198; GO:0035513; GO:0035515; GO:0035516; GO:0035552				TraesCS5D02G482900.1	100	0
Cluster_01227	3	4	1551.88	388.977	15.1105	15859	0.591566	1.39273	388.926	389.518	14.8404	16.2332	0.0200398	1551.88	0.0011738	0	3.94085	tr	Triticum aestivum	A0A3B6KPY9	rRNA N-glycosidase	KTDAKPPAGKPPAKF		GO:0006952; GO:0017148; GO:0030598; GO:0090729				TraesCS5A02G475500.2.cds1	100	0
Cluster_01228	3	4	1554.88	389.728	20.4346	16003	0.619183	2.40108	389.669	390.289	19.2741	21.6751	0.0620707	1554.92	0.0135763	2	1.17572	tr	Triticum aestivum	A0A3B6HZF1	Uncharacterized protein	EILKASLQSKTVL	Guanidinyl [N-term E K4 K10]					TraesCS4A02G348300.1	100	0
Cluster_01229	3	4	1559.51	390.885	18.6745	16267	0.588891	1.07039	390.856	391.445	18.3326	19.4029	0.269863
Cluster_01230	5	4	1561.75	391.446	13.6848	16313	1.07517	0.79631	391.405	392.481	13.2071	14.0034	0.145889	1561.74	0.0111565	2	1.06983	tr	Triticum aestivum	A0A3B5XWC9	NAB domain-containing protein	ANASLEGKLASMEAE	Guanidinyl [K8]	GO:0003779; GO:0005774				TraesCS1A02G112200.1	100	0
Cluster_01231	3	4	1561.78	391.452	13.6852	16319	0.563685	2.0052	391.452	392.015	11.8364	13.8416	0.190681	781.379	0.00181678	0	1.65958	tr	Triticum aestivum	A0A3B5Y3E4	Aldo_ket_red domain-containing protein	KNDKMF		GO:0004032; GO:0005829; GO:0047834			K00002	TraesCS1A02G298200.1	100	0
Cluster_01232	3	4	1562.63	391.665	15.5613	16425	0.630505	0.794305	391.631	392.261	15.3217	16.116	0.196833
Cluster_01233	3	4	1562.98	391.752	17.8173	16364	0.690317	3.07742	391.631	392.321	15.0029	18.0804	0.0147463	1954.05	-0.0152731	5	2.08547	tr	Triticum aestivum	A0A3B6LWQ6	Cnd1 domain-containing protein	PQALSLLADAAGRLPLGEY		GO:0000779; GO:0003682; GO:0005634; GO:0007076; GO:0010032; GO:0042393				TraesCS5B02G493100.1	100	0
Cluster_01234	3	4	1563.71	391.936	13.6728	16421	0.637702	2.57934	391.856	392.494	12.2611	14.8404	0.20527
Cluster_01235	4	4	1564.84	392.218	22.8601	16487	0.805055	1.16486	392.188	392.993	21.9602	23.1251	0.183864	1565.8	-0.0018802	3	1.64656	tr	Triticum aestivum	A0A3B6SQ74	Uncharacterized protein	QGSSDLPKYFNRL	Guanidinyl [K8]	GO:0005524; GO:0043531				TraesCS7B02G474800.1	100	0
Cluster_01236	4	4	1567.7	392.931	17.3436	16694	0.793829	1.09814	392.907	393.7	16.8495	17.9477	0.287017
Cluster_01237	3	4	1567.82	392.963	15.064	16705	0.666965	0.693973	392.92	393.587	14.8185	15.5125	0.229524
Cluster_01238	3	4	1568.85	393.22	14.0268	16732	0.554068	1.39201	393.22	393.774	13.5879	14.9799	0.224977
Cluster_01239	3	4	1571.95	393.995	21.3383	16915	0.582485	0.88054	393.948	394.53	20.9044	21.7849	0.038738	786.446	-0.00172477	1	1.56858	tr	Triticum aestivum	A0A3B6IJZ6	GTD-binding domain-containing protein	SLNKGGK	Guanidinyl [N-term S K4]	GO:0016021; GO:0017022				TraesCS4B02G044000.2	100	0
Cluster_01240	4	4	1572.86	394.223	14.9338	16953	0.864789	1.08431	394.142	395.007	14.606	15.6903	0.163049
Cluster_01241	4	4	1574.82	394.713	15.922	17055	0.825458	1.35763	394.664	395.49	15.4319	16.7895	0.189008
Cluster_01242	3	4	1576.96	395.248	19.7447	17146	0.627309	1.96321	395.134	395.761	18.8795	20.8427	0.217269	789.45	0.000568132	0	1.83681	tr	Triticum aestivum	A0A3B5XU15	Uncharacterized protein	IGAVGAFR		GO:0009707; GO:0015171; GO:0045037				TraesCS1A02G033600.1	100	2.92e-101
Cluster_01243	4	4	1577.89	395.48	15.0082	17244	0.858899	0.791543	395.429	396.288	14.6404	15.4319	0.108877	1577.89	-0.00190302	0	3.35845	tr	Triticum aestivum	A0A1D5ZL98	rRNA N-glycosidase	KTDAKPPPGKPPAKF		GO:0006952; GO:0017148; GO:0030598; GO:0090729				TraesCSU02G183400.1.cds1	100	0
Cluster_01244	4	4	1581.82	396.461	14.5697	17335	0.871184	0.987595	396.415	397.286	14.1123	15.0999	0.0858797	1188.65	-0.00285754	1	1.72024	tr	Triticum aestivum	A0A096UN65	Uncharacterized protein	ATTDAGKKVKE	Guanidinyl [K8]	GO:0016021; GO:0055085			K22047	TraesCS2D02G393600.2	100	0
Cluster_01245	3	4	1581.84	396.466	21.4983	17400	0.566893	0.725402	396.435	397.002	21.1211	21.8465	0.0940465	1581.83	0.00605658	1	2.25447	tr	Triticum aestivum	A0A3B6EGB6	Tr-type G domain-containing protein	VSKMIPASDKGRFF		GO:0003746; GO:0003924; GO:0005525; GO:0006414; GO:0043022; GO:1990904	GO:0005730	GO:0005730	K03234	TraesCS3A02G232300.1	100	0
Cluster_01246	3	4	1585.9	397.482	17.6543	17519	0.564402	1.58499	397.449	398.013	16.8186	18.4036	0.226606	1585.89	0.00484686	1	1.23781	tr	Triticum aestivum	A0A3B6SL33	NUP50 domain-containing protein	PEARTFKKARKE	Guanidinyl [K7 K8 K11]	GO:0005643; GO:0005737; GO:0043547			K15304	TraesCS7B02G342800.1	100	0
Cluster_01247	4	4	1586.88	397.728	17.9363	17563	0.862804	1.28361	397.666	398.528	17.4473	18.7309	0.0353304
Cluster_01248	3	4	1588.89	398.23	9.0698	17644	0.604323	0.756432	398.156	398.761	9.00018	9.75661	0.0618067
Cluster_01249	5	4	1588.86	398.222	16.9679	17661	1.13526	1.45125	398.156	399.292	16.6726	18.1238	0.292376	1589.82	-0.00990156	1	1.80595	tr	Triticum aestivum	A0A3B6I6C4	Uncharacterized protein	RTLNIRDSCITEL	Carbamidomethyl [C9]	GO:0005524; GO:0006952; GO:0043531				TraesCS4A02G447500.1	100	0
Cluster_01250	3	4	1589.9	398.483	13.2395	17740	0.557975	1.2056	398.454	399.012	12.9067	14.1123	0.12902
Cluster_01251	4	4	1592.71	399.184	15.2248	17806	0.833321	1.44772	399.114	399.948	14.9316	16.3793	0.265972	796.354	-0.00254322	0	1.78889	tr	Triticum aestivum	D2TGC2	Putative alpha-amylase inhibitor CM2 (Fragment)	CEAVRY	Carbamidomethyl [C1]	GO:0004867; GO:0005576; GO:0015066				TraesCS7B02G072000.1.cds1	100	8.55e-106
Cluster_01252	4	4	1592.82	399.212	15.9756	17807	0.908586	2.84971	399.114	400.023	15.3803	18.23	0.283642	1593.84	0.0157615	0	2.00729	tr	Triticum aestivum	A0A3B6SBE5	BURP domain-containing protein	VSLSYVSKGGNNLKE						TraesCS7B02G127700.2	100	0
Cluster_01253	3	4	1593.86	399.472	14.4459	17939	0.560505	0.870182	399.442	400.002	13.865	14.7352	0.185701
Cluster_01254	3	4	1595.98	400.003	15.5386	18024	0.582106	1.51128	399.934	400.516	15.2173	16.7286	0.202307
Cluster_01255	4	4	1596.83	400.215	16.116	18058	0.843424	0.766038	400.146	400.989	15.3499	16.116	0.269663
Cluster_01256	3	4	1597.87	400.475	13.7642	18053	0.644973	0.52508	400.413	401.058	13.4364	13.9615	0.107432
Cluster_01257	3	4	1597.89	400.48	14.1768	18054	0.644973	0.92909	400.413	401.058	13.9389	14.868	0.121691	799.492	0.00338113	0	0.638678	tr	Triticum aestivum	A0A3B5Z5S3	Uncharacterized protein	QKLKLE	Guanidinyl [K2]					TraesCS1B02G432000.1.cds1	100	0
Cluster_01258	3	4	1597.87	400.476	19.3073	18060	0.569489	1.10973	400.447	401.017	18.9906	20.1003	0.0830839
Cluster_01259	4	4	1614.89	404.729	17.0523	18797	0.850788	1.347	404.668	405.519	16.7012	18.0482	0.286684	807.424	-0.000100301	0	2.10732	tr	Triticum aestivum	A0A3B6HR26	Uncharacterized protein	ASAVGRTF						TraesCS4A02G129100.1	100	0
Cluster_01260	3	4	1616.86	405.223	14.0584	18880	0.621476	1.62733	405.142	405.764	13.3043	14.9316	0.222808
Cluster_01261	3	4	1619.79	405.955	16.9272	19043	0.580834	0.810137	405.925	406.505	16.3474	17.1576	0.17787	1215.57	0.0107385	1	1.48739	tr	Triticum aestivum	A0A3B6ARK7	AAA domain-containing protein	ALVDGDGSNQQL		GO:0005524; GO:0006952; GO:0043531				TraesCS2A02G070600.1	100	0
Cluster_01262	3	4	1619.78	405.953	21.3424	19021	0.566837	0.774323	405.925	406.491	20.9576	21.7319	0.0387164	1619.8	-0.0142815	1	1.96141	tr	Triticum aestivum	A0A2X0S3K0	Uncharacterized protein	AADFNSQARELTQK	Guanidinyl [K14]
Cluster_01263	3	4	1622.9	406.733	14.278	19101	0.653628	0.603627	406.631	407.285	14.1874	14.7911	0.206934
Cluster_01264	3	4	1625.92	407.487	19.976	19312	0.549281	0.656973	407.461	408.01	19.5507	20.2077	0.114628
Cluster_01265	3	4	1626	407.506	13.031	19257	0.563409	1.36274	407.475	408.038	12.287	13.6497	0.0245688	813.409	0.00740706	0	0.958261	tr	Triticum aestivum	A0A3B6S916	Endoglucanase	GASTVSHR		GO:0008810; GO:0030245				TraesCS7B02G047000.1	100	0
Cluster_01266	4	4	1628.75	408.196	15.421	19389	0.824749	1.42058	408.165	408.99	14.7352	16.1558	0.166162	1629.76	0.000377241	2	1.72203	tr	Triticum aestivum	A0A3B5Y7S6	Uncharacterized protein	TSAMRRCADDHIR	Carbamidomethyl [C7] Guanidinyl [N-term T]					TraesCS1A02G434400.1	100	2.75e-113
Cluster_01267	4	4	1634.83	409.715	11.911	19605	0.873169	3.03896	409.63	410.503	9.50806	12.547	0.2805	817.415	-0.00527164	1	1.57556	tr	Triticum aestivum	A0A077RZZ2	Uncharacterized protein	ASTARDR	Guanidinyl [N-term A]					TraesCS3B02G330000.1.cds1	100	2.79e-136
Cluster_01268	3	4	1636.86	410.221	22.3963	19717	0.618744	0.859565	410.169	410.787	22.1865	23.046	0.0579825	1636.86	0.00641046	0	1.98443	tr	Triticum aestivum	A0A3B6B2Z6	Uncharacterized protein	GDLEEHIPKPYLAR		GO:0004497; GO:0005509			K17991	TraesCS2A02G367200.1	100	0
Cluster_01269	3	4	1637.87	410.475	11.0961	19803	0.575709	0.344395	410.446	411.022	10.7988	11.1432	0.162656
Cluster_01270	3	4	1637.87	410.474	11.287	19802	0.56861	1.29411	410.446	411.015	10.6776	11.9717	0.209703
Cluster_01271	3	4	1638.13	410.539	14.1648	19824	0.55426	1.53133	410.51	411.064	13.109	14.6404	0.0617936
Cluster_01272	3	4	1640.8	411.206	17.0739	19941	0.643858	1.13282	411.135	411.779	16.5131	17.6459	0.289487	1641.8	0.00690577	0	1.5602	tr	Triticum aestivum	A0A3B6QPQ4	Uncharacterized protein	EAGVVDEAAPVLADMR						TraesCS6D02G397700.1.cds1	100	2.46e-118
Cluster_01273	4	4	1643.82	411.961	17.3028	20127	0.823608	1.59676	411.936	412.76	16.8495	18.4463	0.290072	1646.84	-0.00552722	1	1.9029	tr	Triticum aestivum	A0A3B6HR87	ABC transmembrane type-1 domain-containing protein	VQKYDKYLKSYE	Guanidinyl [K3 K9]	GO:0005524; GO:0016021; GO:0042626	GO:0005739	GO:0005739	K05662	TraesCS4A02G132700.3	100	0
Cluster_01274	3	4	1645.12	412.287	21.7319	20136	0.666358	1.67175	412.144	412.81	20.7236	22.3953	0.0912345
Cluster_01275	3	4	1646.81	412.71	15.9732	20187	0.646031	1.58834	412.652	413.298	15.6229	17.2112	0.0693316	1646.83	-0.0148073	3	1.6146	tr	Triticum aestivum	A0A3B6RDX5	Protein kinase domain-containing protein	LTHNLTDKSDVYSL	Guanidinyl [K8]	GO:0004672; GO:0005524; GO:0016021				TraesCS7A02G130100.1	100	0
Cluster_01276	3	4	1646.75	412.695	9.43113	20189	0.559818	0.546333	412.66	413.219	9.33447	9.88081	0.0308583
Cluster_01277	3	4	1646.75	412.696	9.47727	20237	0.567003	0.425807	412.66	413.227	9.15365	9.57945	0.120765
Cluster_01278	3	4	1646.78	412.702	9.65029	20191	0.559818	0.659938	412.66	413.219	9.33447	9.99441	0.0593857
Cluster_01279	3	4	1646.88	412.726	11.1148	20199	0.567003	1.05868	412.66	413.227	11.0561	12.1148	0.0636068
Cluster_01280	5	4	1647.77	412.95	14.844	20310	1.03538	1.10255	412.918	413.953	14.2474	15.3499	0.119181	1647.77	0.00136789	0	2.35523	tr	Triticum aestivum	A0A3B6KNF4	Uncharacterized protein	FHQITGDQCHHLR	Carbamidomethyl [C9]					TraesCS5A02G432100.1	100	0
Cluster_01281	4	4	1652.87	414.224	13.2488	20525	0.900536	1.86218	414.126	415.027	12.2729	14.1351	0.226233
Cluster_01282	3	4	1654.3	414.581	16.4245	20601	0.546189	1.22263	414.559	415.105	16.0385	17.2611	0.17407
Cluster_01283	3	4	1656.82	415.213	16.7127	20719	0.592678	1.44476	415.127	415.719	15.5648	17.0096	0.276589
Cluster_01284	3	4	1662.52	416.637	19.4632	21027	0.553295	0.612662	416.602	417.156	19.2741	19.8867	0.243471	831.252	0.00524425	4	0.406386	tr	Triticum aestivum	A0A3B6E956	Uncharacterized protein	HDDTDDD						TraesCS3A02G022700.1	100	0
Cluster_01285	4	4	1664.94	417.243	16.1708	21115	0.926852	0.885825	417.097	418.024	15.5942	16.48	0.253178	833.465	-0.00110756	2	1.7596	tr	Triticum aestivum	A0A3B5YZ50	LRRNT_2 domain-containing protein	AGIGQLYL						TraesCS1B02G263500.1.cds1	100	0
Cluster_01286	5	4	1666.9	417.733	18.7182	21246	1.11908	1.45528	417.681	418.8	17.9477	19.4029	0.265973
Cluster_01287	4	4	1667.04	417.766	24.4681	21257	0.840997	0.67484	417.71	418.551	24.1558	24.8306	0.10394
Cluster_01288	3	4	1668.78	418.202	14.6723	21360	0.644278	1.68398	418.156	418.8	13.9389	15.6229	0.105869
Cluster_01289	4	4	1676.93	420.24	14.8149	21711	0.907746	1.00834	420.123	421.03	14.4236	15.4319	0.133394
Cluster_01290	4	4	1679.78	420.952	12.2162	21876	0.843309	1.78688	420.919	421.763	11.1795	12.9664	0.17148	1679.79	-0.0137646	4	1.45658	tr	Triticum aestivum	A0A3B6KRB0	Uncharacterized protein	CGRTCKGKAECRR	Carbamidomethyl [C1 C5 C11] Guanidinyl [K8]					TraesCS5A02G439200.1	100	0
Cluster_01291	4	4	1680.9	421.233	15.5806	21913	0.91071	1.50115	421.141	422.052	14.5374	16.0385	0.105392	841.445	0.000892844	1	0.76452	tr	Triticum aestivum	A0A1D5UJH8	Uncharacterized protein	KSGKAFY	Guanidinyl [K4]	GO:0004096; GO:0006979; GO:0008610; GO:0016021; GO:0020037; GO:0031177				TraesCS2D02G333600.1	100	0
Cluster_01292	3	4	1681	421.257	16.1155	21934	0.61435	0.789717	421.2	421.815	15.6903	16.48	0.119984	841.491	0.00258492	2	0.910708	tr	Triticum aestivum	A0A3B6KIJ7	Uncharacterized protein	ASLPASLAL		GO:0004222; GO:0016021; GO:0071586			K07052	TraesCS5A02G211000.1	100	0
Cluster_01293	3	4	1683.47	421.874	10.1894	22058	0.548918	0.712975	421.844	422.393	10.1763	10.8893	0.278316
Cluster_01294	4	4	1684.81	422.21	9.8918	22103	0.861852	0.907817	422.141	423.003	9.24708	10.1549	0.215499
Cluster_01295	3	4	1685.04	422.268	20.2471	22118	0.668978	1.40046	422.141	422.81	19.6169	21.0174	0.264408	842.523	6.42053e-05	0	2.56558	sp	Triticum aestivum	P12299	Glucose-1-phosphate adenylyltransferase large subunit, chloroplastic/amyloplastic	SGIVVIQK		GO:0005524; GO:0005978; GO:0008878; GO:0009501; GO:0009507; GO:0019252	GO:0005829	GO:0005829	K00975	TraesCS1D02G427400.1	100	0
Cluster_01296	3	4	1686.25	422.57	9.09691	22245	0.544139	0.389283	422.549	423.093	9.0528	9.44208	0.203791
Cluster_01297	4	4	1686.85	422.72	20.3746	22282	0.847725	2.33658	422.668	423.516	19.0815	21.4181	0.22029	1686.9	-0.0134713	1	1.42652	tr	Triticum aestivum	A0A3B5Y3D7	Uncharacterized protein	LVCPPVSAHEGRLPR	Carbamidomethyl [C3]					TraesCS1A02G295800.1	100	3.49e-119
Cluster_01298	3	4	1689.9	423.482	13.8124	22374	0.565422	1.07386	423.449	424.014	13.2862	14.36	0.138029
Cluster_01299	3	4	1690.19	423.555	14.5831	22462	0.587413	1.84369	423.508	424.096	13.7212	15.5648	0.234096	1267.64	0.00881823	0	2.09803	tr	Triticum aestivum	A0A3B6N1S8	CBFD_NFYB_HMF domain-containing protein	DPVPAAASPGSTAK		GO:0003677; GO:0005634; GO:0006355; GO:0046982				TraesCS5D02G557100.1	100	0
Cluster_01300	4	4	1693	424.257	20.6748	22550	0.901273	0.907995	424.14	425.041	20.3223	21.2303	0.10006	1693	-0.00116168	1	3.50878	sp	Triticum aestivum	P62786	Histone H4 variant TH091	VLRDNIQGITKPAIR		GO:0000786; GO:0003677; GO:0005634; GO:0046982	GO:0005730	GO:0005730	K11254	TraesCS2D02G413100.1.cds1	100	3.05e-68
Cluster_01301	3	4	1695.66	424.922	10.7988	22663	0.523841	1.5087	424.922	425.445	10.0603	11.569	0.266452
Cluster_01302	3	4	1700.78	426.202	25.76	22881	0.567474	0.902815	426.165	426.733	25.3959	26.2987	0.10626	1700.77	-0.00279543	1	1.62061	tr	Triticum aestivum	A0A3B6SQJ1	AAA domain-containing protein	IANVAKSCCSYSSGR	Carbamidomethyl [C8 C9] Guanidinyl [N-term I]	GO:0005524; GO:0006952; GO:0043531				TraesCS7B02G477700.1	100	0
Cluster_01303	4	4	1702.94	426.742	17.9917	22966	0.890683	0.962213	426.635	427.526	17.8133	18.7755	0.293221
Cluster_01304	3	4	1702.87	426.725	23.9728	23034	0.596193	0.645877	426.695	427.291	23.6475	24.2934	0.290485
Cluster_01305	4	4	1704.8	427.206	14.1486	23077	0.87019	1.8906	427.14	428.01	13.1854	15.076	0.165687	1707.8	-0.00963743	3	1.73069	tr	Triticum aestivum	A0A3B6KP82	BTB domain-containing protein	AADLTFQAELLGAMEE					K10523	TraesCS5A02G434800.1	100	4.71e-171
Cluster_01306	3	4	1704.79	427.205	16.305	23081	0.642829	1.15635	427.14	427.783	16.1558	17.3121	0.263318
Cluster_01307	3	4	1704.87	427.226	17.5925	23083	0.642829	1.35935	427.14	427.783	17.2611	18.6205	0.0474784
Cluster_01308	3	4	1705.9	427.482	13.6245	23182	0.560453	0.59366	427.45	428.01	13.3215	13.9152	0.28965	1705.9	-0.00573497	2	2.22288	tr	Triticum aestivum	A0A3B5ZN11	NB-ARC domain-containing protein	QGKLKACLEDKKY	Carbamidomethyl [C7] Guanidinyl [N-term Q K3 K11]	GO:0043531			K13457	TraesCS1D02G018800.1.cds1	100	0
Cluster_01309	3	4	1706.55	427.646	10.9452	23155	0.568219	0.834648	427.616	428.185	10.1444	10.979	0.0185793
Cluster_01310	3	4	1706.62	427.662	11.3869	23178	0.522774	1.26374	427.662	428.185	10.6473	11.9111	0.184336
Cluster_01311	3	4	1708.28	428.077	14.9589	23361	0.583325	1.43535	428.041	428.624	14.6404	16.0757	0.108475
Cluster_01312	3	4	1709.03	428.264	16.8886	23379	0.6824	1.46514	428.147	428.829	16.7648	18.23	0.235086	1282.59	-0.0116796	0	1.7513	tr	Triticum aestivum	A0A3B6AP08	3-ketoacyl-CoA synthase	TITGGGQDSSYR	Guanidinyl [N-term T]	GO:0006633; GO:0016021; GO:0016747			K15397	TraesCS2A02G014600.1.cds1	100	0
Cluster_01313	3	4	1709.87	428.475	9.08086	23370	0.584585	0.608055	428.45	429.034	9.02133	9.62938	0.175757
Cluster_01314	3	4	1710.15	428.546	16.8935	23414	0.57716	1.35339	428.503	429.08	15.7599	17.1132	0.106689
Cluster_01315	3	4	1714.79	429.705	27.2502	23680	0.55752	1.7089	429.674	430.232	26.2128	27.9217	0.147999	857.403	-0.00622032	1	0.675703	tr	Triticum aestivum	A0A2X0S724	Uncharacterized protein	SPLGGQNW
Cluster_01316	3	4	1716.62	430.161	22.0495	23753	0.563733	1.16266	430.125	430.688	21.3471	22.5097	0.244354
Cluster_01317	3	4	1717.97	430.501	16.2839	23873	0.557182	1.45138	430.468	431.025	15.7599	17.2112	0.291101
Cluster_01318	3	4	1718.84	430.718	15.2361	23869	0.566158	1.2747	430.666	431.232	14.4852	15.7599	0.135445	859.422	-0.000400135	1	1.4132	tr	Triticum aestivum	A0A3B6LYC6	Protein kinase domain-containing protein	ALEMNQL	Guanidinyl [N-term A]	GO:0004672; GO:0005524; GO:0005829; GO:0008964; GO:0009507; GO:0016021; GO:0048046; GO:0048366				TraesCS5B02G541000.1	100	0
Cluster_01319	3	4	1720	431.006	18.7184	23957	0.651179	1.4831	430.964	431.615	18.4036	19.8867	0.153163
Cluster_01320	3	4	1719.98	431.002	19.0942	23956	0.574492	0.523495	430.964	431.538	18.8795	19.4029	0.0772986
Cluster_01321	3	4	1720.89	431.229	12.2631	23943	0.651605	2.21655	431.147	431.799	11.261	13.4776	0.268399	1290.62	0.00556263	0	1.4587	tr	Triticum aestivum	A0A3B6MU27	Protein transport protein SEC23	AASIASSSDAGAAGR		GO:0005096; GO:0005789; GO:0005856; GO:0006886; GO:0008270; GO:0030127; GO:0070971; GO:0090110			K14006	TraesCS5D02G247600.1	100	0
Cluster_01322	6	4	1721.82	431.463	14.8154	24001	1.38285	2.27165	431.408	432.791	13.9615	16.2332	0.220651	1721.83	-0.00262667	2	1.80915	tr	Triticum aestivum	A0A080YUR6	Uncharacterized protein	VGFDKYNPQTNVAW	Guanidinyl [N-term V K5]	GO:0005789				TraesCS4B02G004000.1	45.661	2.4e-171
Cluster_01323	3	4	1721.79	431.454	12.9883	24050	0.560055	1.23683	431.423	431.983	12.372	13.6089	0.0780591
Cluster_01324	3	4	1721.88	431.476	19.4871	24074	0.613818	1.39587	431.423	432.037	18.4463	19.8422	0.218996	861.438	-0.00726114	0	1.94697	tr	Triticum aestivum	A0A3B6GY90	Protein kinase domain-containing protein	DGSMIAVK	Guanidinyl [N-term D]	GO:0004674; GO:0005524				TraesCS3D02G359400.1	100	0
Cluster_01325	4	4	1721.82	431.462	14.7352	24015	0.798319	2.25093	431.462	432.26	13.744	15.9949	0.275138	1293.64	-0.00594411	0	1.8658	tr	Triticum aestivum	A0A3B6TND7	Epimerase domain-containing protein	NGHLAALDGAAER		GO:0003824				TraesCS7D02G391400.1	100	0
Cluster_01326	4	4	1725.94	432.492	21.599	24298	0.90898	1.5306	432.421	433.33	20.5405	22.0711	0.182716	1725.94	-1.6796e-05	1	2.60844	sp	Triticum aestivum	P93594	Beta-amylase	IKHGDKILDEANKVF		GO:0000272; GO:0016161; GO:0102229	GO:0042802	GO:0042802	K01177	TraesCS2D02G220900.3	100	0
Cluster_01327	3	4	1725.99	432.506	21.7849	24250	0.523625	1.91318	432.506	433.03	20.5965	22.5097	0.286808
Cluster_01328	4	4	1728.79	433.206	18.0096	24389	0.895772	1.27886	433.138	434.033	17.4966	18.7755	0.0495501	1728.79	-0.00210465	1	2.52139	tr	Triticum aestivum	A0A3B6IYD4	Beta-amylase	RHHASLNFTCAEMR	Carbamidomethyl [C10]	GO:0000272; GO:0016161; GO:0102229	GO:0042802	GO:0042802	K01177	TraesCS4B02G393500.2	100	0
Cluster_01329	4	4	1731.86	433.973	13.3712	24540	0.882761	1.65474	433.941	434.823	12.372	14.0268	0.29986	1732.85	-0.0105684	0	1.89815	tr	Triticum aestivum	A0A3B6B3B0	Uncharacterized protein	NNAPDDRREIKDKY						TraesCS2A02G427300.1	100	0
Cluster_01330	3	4	1733.86	434.472	17.8283	24580	0.620239	0.821508	434.428	435.048	17.4473	18.2688	0.0898368	1733.86	-0.000815387	2	0.917539	tr	Triticum aestivum	A0A3B6N2Q6	Uncharacterized protein	NNDHQLRDQPKEAK	Guanidinyl [N-term N]	GO:0046872				TraesCS5D02G505200.1	100	0
Cluster_01331	3	4	1733.99	434.505	18.2688	24643	0.620239	0.743947	434.428	435.048	18.0804	18.8243	0.212597
Cluster_01332	3	4	1736.85	435.219	15.029	24760	0.68397	0.869065	435.118	435.802	14.8908	15.7599	0.253
Cluster_01333	5	4	1736.96	435.246	13.2074	24787	1.1825	1.25775	435.141	436.324	12.7889	14.0467	0.0794126	1305.52	-0.00567681	1	0.850505	tr	Triticum aestivum	A0A3B5YWB7	Uncharacterized protein	EDDGSGDEDRK	Guanidinyl [N-term E K11]	GO:0003723; GO:0006397			K12842	TraesCS1B02G193700.1	100	0
Cluster_01334	4	4	1736.95	435.246	14.3235	24790	0.909795	1.3053	435.141	436.051	13.7946	15.0999	0.106607	1737.95	-0.00941898	0	2.06375	tr	Triticum aestivum	A0A3B6RM71	Uncharacterized protein	APAVQPPAPSGPKLPVE	Guanidinyl [N-term A K13]				K19475	TraesCS7A02G367000.1	100	0
Cluster_01335	5	4	1738.96	435.748	25.1026	24901	1.13774	1.02003	435.654	436.792	24.3758	25.3959	0.283666	871.476	-0.00217579	0	1.87128	tr	Triticum aestivum	A0A3B6AW01	FAS1 domain-containing protein	LGGEIEVR		GO:0016021; GO:0046658				TraesCS2A02G176900.1	100	2.99e-160
Cluster_01336	5	4	1739.83	435.966	14.8161	24993	1.02944	1.08679	435.934	436.964	14.5074	15.5942	0.279058	1739.83	-0.000501688	0	1.76821	tr	Triticum aestivum	A0A3B6SAN8	DUF1618 domain-containing protein	HRHDTSNVITIGGEY	Guanidinyl [N-term H]					TraesCS7B02G074200.1.cds1	100	0
Cluster_01337	3	4	1740.9	436.231	15.8026	25034	0.701999	1.13442	436.145	436.847	15.5942	16.7286	0.182066	870.504	-0.000707003	1	1.92731	tr	Triticum aestivum	A0A3B6HXT1	Uncharacterized protein	GAVEKAVR	Guanidinyl [K5]	GO:0008194			K13496	TraesCS4A02G299600.1.cds1	100	0
Cluster_01338	3	4	1742.05	436.519	17.7331	25160	0.569918	0.500392	436.472	437.042	17.4473	17.9477	0.237921	1740.93	0.00154097	2	1.95393	tr	Triticum aestivum	A0A3B6FTS6	Uncharacterized protein	VKLRVEGGGARAWDVE		GO:0003677; GO:0005634				TraesCS3B02G438800.1	100	0
Cluster_01339	4	4	1743.95	436.995	19.6721	25210	0.860608	0.804735	436.948	437.809	19.4029	20.2077	0.0946679
Cluster_01340	4	4	1744.92	437.238	19.1353	25248	0.900393	2.26397	437.144	438.044	18.3326	20.5965	0.206626	871.465	-0.00607912	0	1.77872	tr	Triticum aestivum	A0A3B6GRV7	Uncharacterized protein	EPDATVKL		GO:0016410				TraesCS3D02G113600.1	100	0
Cluster_01341	3	4	1746.88	437.727	29.209	25427	0.564422	1.11126	437.676	438.24	28.8014	29.9127	0.29944	1746.87	0.00422927	1	2.25018	tr	Triticum aestivum	A0A3B5Z2A4	Uncharacterized protein	ERMAFRSTTNRSHL	Guanidinyl [N-term E]	GO:0005739; GO:0006508; GO:0046872			K01412	TraesCS1B02G356900.1	100	0
Cluster_01342	5	4	1747.95	437.995	16.3737	25430	1.0838	1.15635	437.95	439.034	16.1558	17.3121	0.140391
Cluster_01343	4	4	1750.84	438.718	18.0445	25559	0.905022	1.23425	438.641	439.546	17.4966	18.7309	0.126165	1312.77	0.00978964	1	1.93615	tr	Triticum aestivum	A0A3B6C7F3	Uncharacterized protein	KREIARKNKE	Guanidinyl [K1]	GO:0005634				TraesCS2B02G324700.1	100	0
Cluster_01344	3	4	1751.93	438.99	13.1762	25656	0.582669	1.28299	438.955	439.538	12.3898	13.6728	0.118914	1315.5	0.00238287	0	0.439928	tr	Triticum aestivum	A0A3B6DIN1	Uncharacterized protein	DEDFYDDEGK	Guanidinyl [N-term D K10]					TraesCS2D02G421900.1.cds1	100	0
Cluster_01345	4	4	1752.91	439.235	16.1145	25662	0.874953	1.47158	439.128	440.003	15.9315	17.4031	0.190684	877.429	-0.00582367	1	1.03561	tr	Triticum aestivum	A0A3B6Q8T1	LRRNT_2 domain-containing protein	LNQPTTY	Guanidinyl [N-term L]	GO:0016021				TraesCS6D02G005800.1.cds1	100	0
Cluster_01346	3	4	1752.84	439.217	18.4873	25666	0.661882	1.27886	439.128	439.79	17.4966	18.7755	0.271481
Cluster_01347	3	4	1756.96	440.246	21.1502	25834	0.664187	1.44472	440.145	440.809	20.1003	21.545	0.0512217	878.421	0.00105802	0	1.63111	tr	Triticum aestivum	A0A3B6CG71	Vacuolar protein sorting-associated protein 41 homolog	NSTSVSSR	Guanidinyl [N-term N]	GO:0005770; GO:0006886; GO:0007034; GO:0030897; GO:0034058			K20184	TraesCS2B02G583300.4	100	0
Cluster_01348	3	4	1757.07	440.274	19.4903	25848	0.593095	0.76427	440.216	440.809	19.0289	19.7932	0.270328	878.534	-0.00164763	1	1.40063	tr	Triticum aestivum	A0A3B6EEJ5	Importin N-terminal domain-containing protein	KKLSKAY	Guanidinyl [N-term K]	GO:0005049; GO:0005634; GO:0006886; GO:0031267			K18460	TraesCS3A02G190300.5	100	0
Cluster_01349	3	4	1762.31	441.584	13.5159	26074	0.579857	0.569542	441.531	442.111	13.4572	14.0268	0.158964
Cluster_01350	6	4	1764.97	442.25	13.4775	26176	1.43544	2.45278	442.142	443.578	12.249	14.7018	0.235378	880.393	0.00312512	0	1.31261	tr	Triticum aestivum	A0A1D6S518	UTP--glucose-1-phosphate uridylyltransferase	ITNQNEY		GO:0003983; GO:0005737; GO:0005977; GO:0006011	GO:0005829	GO:0005829	K00963	TraesCS5A02G353700.1	100	0
Cluster_01351	6	4	1769.86	443.473	16.0714	26457	1.40236	0.974503	443.401	444.804	15.5386	16.5131	0.204702	886.451	-0.00250719	0	3.03601	tr	Triticum aestivum	A0A077RS68	Uncharacterized protein	AADELAAAR						TraesCS3B02G217900.1	99.02	0
Cluster_01352	3	4	1769.94	443.493	14.3399	26536	0.551606	1.09657	443.457	444.009	14.0685	15.1651	0.210907
Cluster_01353	4	4	1771.94	443.993	17.0614	26654	0.762593	1.28461	443.993	444.756	16.4095	17.6941	0.154974
Cluster_01354	3	4	1774.29	444.58	15.6271	26722	0.571549	1.1829	444.522	445.094	14.5074	15.6903	0.0821709
Cluster_01355	3	4	1774.56	444.648	9.31497	26736	0.563659	1.294	444.611	445.174	9.0684	10.3624	0.0795116
Cluster_01356	3	4	1774.56	444.648	10.0988	26740	0.571719	1.05249	444.611	445.182	9.43188	10.4844	0.249736
Cluster_01357	3	4	1775.52	444.886	11.7363	26804	0.546546	1.31608	444.852	445.399	11.3253	12.6414	0.182856
Cluster_01358	5	4	1775.86	444.973	13.3733	26818	1.10782	1.9444	444.917	446.024	12.5091	14.4535	0.170493	1775.86	-0.00265274	1	2.51159	tr	Triticum aestivum	A0A3B6KNF4	Uncharacterized protein	FHQITGDQCHHLRK	Carbamidomethyl [C9]					TraesCS5A02G432100.1	100	0
Cluster_01359	5	4	1775.92	444.987	20.8362	26820	1.08366	1.52452	444.941	446.024	20.4357	21.9602	0.0587459
Cluster_01360	4	4	1775.92	444.988	18.7444	26879	0.842042	1.37281	444.957	445.799	18.0804	19.4532	0.274033	1775.93	-0.00967978	4	1.97389	tr	Triticum aestivum	A0A3B5Y2W6	Uncharacterized protein	ELAFSHLVESRGRLY						TraesCS1A02G293400.1	100	0
Cluster_01361	5	4	1777.85	445.471	19.831	26919	1.11866	0.98357	445.399	446.517	19.2241	20.2077	0.234075	1777.88	-0.0172095	2	1.8235	tr	Triticum aestivum	A0A2X0S7G2	Uncharacterized protein	SYATDCIRPALQTQL	Carbamidomethyl [C6] Guanidinyl [N-term S]					TraesCS2D02G332100.1	100	0
Cluster_01362	4	4	1779	445.758	25.3637	27082	0.782801	1.58653	445.718	446.501	24.1558	25.7423	0.157669	889.502	0.00319235	2	2.19465	tr	Triticum aestivum	A0A3B6PPW7	Aldedh domain-containing protein	LLGAVDRF		GO:0004029	GO:0004029	GO:0004029	K00128	TraesCS6B02G321400.1	100	0
Cluster_01363	5	4	1780.12	446.037	24.4654	27140	1.08817	1.36597	445.992	447.08	23.8108	25.1767	0.132955	1335.75	0.00422041	2	1.93508	tr	Triticum aestivum	A0A3B6RLV2	Uncharacterized protein	RTYKATELGGIK		GO:0004497; GO:0005506; GO:0016021; GO:0016705; GO:0020037				TraesCS7A02G450100.1	100	0
Cluster_01364	3	4	1782.59	446.656	13.2882	27241	0.538699	1.58315	446.622	447.161	12.4203	14.0034	0.203584
Cluster_01365	4	4	1783.01	446.759	17.3374	27216	0.879761	1.63137	446.638	447.518	16.7012	18.3326	0.127862	891.507	-0.00159054	0	1.61074	tr	Triticum aestivum	A0A3B6B5Y4	Uncharacterized protein	QSVISVIF		GO:0000325; GO:0005524; GO:0005774; GO:0016020; GO:0016021; GO:0042626; GO:0055085				TraesCS2A02G451300.1	100	0
Cluster_01366	3	4	1783.78	446.952	16.3793	27310	0.703233	0.89212	446.815	447.518	15.8091	16.7012	0.0850776	892.491	-0.00843327	2	1.48078	tr	Triticum aestivum	A0A2X0SCD1	Lipoxygenase	ELLIKDY
Cluster_01367	6	4	1784.86	447.223	18.5859	27314	1.35662	1.40795	447.145	448.501	17.7701	19.1781	0.292368	1340.72	0.0095209	0	1.91861	sp	Triticum aestivum	P27736	Granule-bound starch synthase 1, chloroplastic/amyloplastic	DKPVEGRKINW		GO:0004373; GO:0009501; GO:0009507; GO:0019252; GO:0102502	GO:0019863	GO:0019863	K13679	TraesCS7A02G070100.1	98.211	0
Cluster_01368	3	4	1785.99	447.504	9.1185	27353	0.569744	0.344387	447.469	448.039	9.00018	9.34456	0.0195957
Cluster_01369	3	4	1786.91	447.735	23.0363	27471	0.658882	1.53774	447.697	448.356	22.1865	23.7242	0.170731	1340.72	0.00201358	1	2.65704	tr	Triticum aestivum	A0A3B6EN11	Uncharacterized protein	RVYVTNSLFSR		GO:0008430; GO:0018549	GO:0005829	GO:0005829	K17285	TraesCS3A02G422100.1	100	0
Cluster_01370	5	4	1787.94	447.991	20.4405	27517	1.08684	0.89296	447.941	449.028	20.0114	20.9044	0.0593026	1341.67	-0.012292	1	1.71888	tr	Triticum aestivum	A0A3B6DH58	Uncharacterized protein	AQAPARWSNWR						TraesCS2D02G362400.1	100	2.33e-63
Cluster_01371	5	4	1789.88	448.478	15.6081	27561	1.0626	1.00213	448.437	449.499	14.8908	15.8929	0.261076	1789.9	-0.0101871	1	1.56628	tr	Triticum aestivum	A0A3B6SCW1	Uncharacterized protein	GLTENLERFEEELK	Guanidinyl [N-term G K14]				K19613	TraesCS7B02G056800.1.cds1	100	0
Cluster_01372	3	4	1790.43	448.614	14.0922	27652	0.63991	0.929045	448.542	449.182	13.8895	14.8185	0.0989371
Cluster_01373	3	4	1793.96	449.496	16.1452	27781	0.57208	1.56351	449.458	450.031	15.1651	16.7286	0.294179	897.503	0.00212979	0	0.935089	tr	Triticum aestivum	A0A3B6SCA0	Uncharacterized protein	GEVVLPSR	Guanidinyl [N-term G]					TraesCS7B02G125900.1	100	0
Cluster_01374	3	4	1796.27	450.074	11.6478	27983	0.589179	1.46216	450.039	450.628	11.2328	12.695	0.260058
Cluster_01375	3	4	1796.81	450.211	9.40946	27936	0.662487	0.76598	450.17	450.833	9.10383	9.86981	0.149676
Cluster_01376	3	4	1797.87	450.475	10.8708	28013	0.581113	1.43531	450.44	451.021	10.249	11.6844	0.0757248
Cluster_01377	3	4	1797.88	450.476	10.9983	28014	0.589306	1.14038	450.44	451.029	10.6473	11.7877	0.0717304
Cluster_01378	3	4	1797.98	450.503	18.3011	28067	0.581128	0.960743	450.448	451.029	17.7701	18.7309	0.148384
Cluster_01379	3	4	1802.14	451.543	20.4524	28258	0.591062	0.983127	451.504	452.095	19.7405	20.7236	0.297837
Cluster_01380	3	4	1802.5	451.632	9.19575	28346	0.558607	0.59956	451.594	452.153	9.00018	9.59974	0.241606
Cluster_01381	3	4	1806.62	452.663	14.3704	28547	0.552359	1.40673	452.631	453.183	14.1874	15.5942	0.278774	1355.67	0.00757242	1	1.32117	tr	Triticum aestivum	A0A3B6ANV4	Uncharacterized protein	EELNGDGEVPKK	Guanidinyl [K11]	GO:0005524; GO:0016021; GO:0042626; GO:0055085			K05658	TraesCS2A02G009900.1	100	0
Cluster_01382	4	4	1806.95	452.744	21.6859	28571	0.833195	1.1141	452.689	453.522	20.9044	22.0185	0.167856	1808.9	-0.0164285	0	1.93833	tr	Triticum aestivum	A0A3B5Y5K9	ATP synthase subunit beta	MLSPHVLGVDHYNTAR		GO:0000275; GO:0005524; GO:0005753; GO:0042776; GO:0045261; GO:0046933; GO:0046961	GO:0005524	GO:0005524	K02133	TraesCS1A02G379000.1	100	0
Cluster_01383	3	4	1807.97	453	21.008	28621	0.58599	0.757507	452.952	453.538	20.6606	21.4181	0.0928062
Cluster_01384	3	4	1810.2	453.557	12.2011	28724	0.577569	1.51618	453.53	454.108	11.4713	12.9874	0.179771
Cluster_01385	3	4	1812.59	454.155	17.0843	28827	0.556414	1.26347	454.124	454.681	16.2332	17.4966	0.0970495
Cluster_01386	3	4	1813.92	454.487	15.662	28872	0.604142	0.552905	454.424	455.028	15.408	15.9609	0.10383	1813.9	0.0169588	2	1.95111	tr	Triticum aestivum	A0A3B6ASG7	FBD domain-containing protein	LSLSTLCRHSGDRDR	Carbamidomethyl [C7] Guanidinyl [N-term L]					TraesCS2A02G082900.1	100	0
Cluster_01387	4	4	1814.99	454.754	21.7573	28913	0.87276	1.29679	454.705	455.578	21.3471	22.6438	0.277252	1815.02	-0.0154689	3	3.01261	tr	Triticum aestivum	A0A3B6IQK4	Uncharacterized protein	RLVNKDTGLPKSIWF	Guanidinyl [N-term R]				K10523	TraesCS4B02G122200.1.cds1	100	0
Cluster_01388	5	4	1818.97	455.75	15.9733	29097	1.16656	1.82032	455.644	456.811	15.2173	17.0376	0.225289	910.521	-0.000510351	2	0.852649	tr	Triticum aestivum	A0A3B5Y592	TFIIB-type domain-containing protein	GVPRGRNR		GO:0005634; GO:0006352; GO:0017025; GO:0046872; GO:0070897; GO:0097550			K03124	TraesCS1A02G368400.1	100	0
Cluster_01389	3	4	1824.9	457.232	21.3571	29373	0.644363	1.43415	457.128	457.773	21.0174	22.4515	0.131202	1824.89	0.013736	3	1.59185	tr	Triticum aestivum	A0A3B6PUM1	Uncharacterized protein	QCLRKFSLESCKW	Carbamidomethyl [C2 C11] Guanidinyl [N-term Q K12]	GO:0005524; GO:0006952; GO:0043531				TraesCS6B02G464300.1	100	0
Cluster_01390	3	4	1827.03	457.764	24.3595	29504	0.653828	1.55412	457.681	458.335	22.9835	24.5377	0.134651
Cluster_01391	3	4	1828.68	458.178	14.9844	29616	0.562346	1.257	458.142	458.704	14.0929	15.3499	0.0967676
Cluster_01392	3	4	1830.05	458.519	13.3279	29693	0.629941	2.07967	458.443	459.073	12.4055	14.4852	0.116065
Cluster_01393	3	4	1830.08	458.527	16.116	29697	0.5628	0.939447	458.485	459.048	15.408	16.3474	0.248825	1831	0.00255321	1	4.26409	tr	Triticum aestivum	A0A3B6CFS9	Superoxide dismutase	KNLKPISEGGGEAPHGKL		GO:0004784; GO:0005739; GO:0030145	GO:0005739	GO:0005739	K04564	TraesCS2B02G567600.1	100	1.09e-165
Cluster_01394	3	4	1830.29	458.579	15.6493	29632	0.579793	1.12688	458.519	459.099	14.868	15.9949	0.193128
Cluster_01395	5	4	1831.08	458.777	23.5321	29708	1.10288	1.078	458.704	459.807	22.8947	23.9727	0.0988116
Cluster_01396	3	4	1832.97	459.249	14.9798	29783	0.683041	1.79573	459.132	459.815	14.36	16.1558	0.112977	916.491	-0.00319865	1	1.502	tr	Triticum aestivum	A0A3B6EJ17	Uncharacterized protein	DGRMLAVR		GO:0000148; GO:0003843; GO:0005886; GO:0006075; GO:0016021; GO:0046527			K11000	TraesCS3A02G245500.1	100	0
Cluster_01397	3	4	1838.05	460.52	16.5622	30159	0.609059	0.575235	460.448	461.058	16.2743	16.8495	0.034669
Cluster_01398	3	4	1838.61	460.66	10.4323	30140	0.558589	1.11314	460.626	461.185	10.3201	11.4332	0.197234
Cluster_01399	3	4	1838.61	460.66	10.7173	30142	0.600948	1.19806	460.626	461.227	10.5497	11.7477	0.189306
Cluster_01400	3	4	1840.84	461.217	12.1739	30318	0.64443	1.9431	461.159	461.804	11.6844	13.6275	0.287867
Cluster_01401	4	4	1840.82	461.211	19.1764	30279	0.831251	0.830677	461.168	461.999	18.6713	19.5019	0.208244	1840.81	-0.00701985	0	3.39145	tr	Triticum aestivum	A0A3B6MYZ0	Uncharacterized protein	SGESGRPYHFGEESFR						TraesCS5D02G440000.1	100	0
Cluster_01402	3	4	1841.88	461.476	14.1944	30365	0.577057	0.50341	461.439	462.016	13.9817	14.4852	0.102797
Cluster_01403	3	4	1842.4	461.608	20.6105	30395	0.594209	1.15268	461.524	462.118	19.9684	21.1211	0.267448
Cluster_01404	4	4	1842.88	461.728	24.9586	30390	0.832619	1.01556	461.676	462.509	24.4615	25.477	0.240142	1842.88	-0.00151646	5	1.23938	tr	Triticum aestivum	A0A3B6TXI4	RING-type domain-containing protein	LETFDSYRLEGCLQL	Carbamidomethyl [C12]	GO:0005770; GO:0006623; GO:0030897; GO:0034058			K20178	TraesCS7D02G459000.1	100	0
Cluster_01405	3	4	1844.96	462.248	20.2775	30477	0.646523	1.16412	462.16	462.807	20.0114	21.1756	0.281492	922.495	-0.00630883	1	1.0774	tr	Triticum aestivum	A0A3B6N2X4	NB-ARC domain-containing protein	LLKDCFK	Carbamidomethyl [C5]	GO:0043531				TraesCS5D02G549400.1.cds1	100	0
Cluster_01406	4	4	1843.85	461.969	9.14214	30488	0.825455	0.691017	462.177	463.003	9.00018	9.6912	0.255033	1844.86	-0.0181543	2	2.07601	tr	Triticum aestivum	D4P8R8	Calmodulin	FLTMMARKMKDTDSE	Guanidinyl [K8]	GO:0005509; GO:0019722	GO:0005654	GO:0005654	K02183	TraesCS1B02G319400.1	99.329	5.56e-105
Cluster_01407	3	4	1847.9	462.982	15.0313	30612	0.605443	0.75489	462.952	463.557	14.868	15.6229	0.247586
Cluster_01408	4	4	1849.1	463.282	19.2271	30618	0.947672	1.16938	463.148	464.095	18.3326	19.5019	0.121247	1849.1	-0.000343997	2	3.58994	sp	Triticum aestivum	P62786	Histone H4 variant TH091	VLRDNIQGITKPAIRR		GO:0000786; GO:0003677; GO:0005634; GO:0046982	GO:0005730	GO:0005730	K11254	TraesCS2D02G413100.1.cds1	100	3.05e-68
Cluster_01409	3	4	1853.14	464.291	16.6909	30782	0.67643	0.781153	464.155	464.832	16.48	17.2611	0.13939
Cluster_01410	3	4	1852.68	464.178	14.9316	30812	0.539798	1.5544	464.429	464.969	14.0685	15.6229	0.159565
Cluster_01411	5	4	1855.87	464.974	18.0482	30922	1.16803	0.715288	464.849	466.017	17.7701	18.4854	0.0589807	929.479	-0.00765523	1	1.54763	tr	Triticum aestivum	A0A1S6KXQ3	Nitrite reductase	DLGTRGNR	Guanidinyl [N-term D]	GO:0016491; GO:0020037; GO:0046872; GO:0051539	GO:0005739	GO:0005739	K00366	TraesCS6A02G333900.1	99.497	0
Cluster_01412	4	4	1857.87	465.474	10.8706	31087	0.791162	1.02642	465.441	466.232	10.8549	11.8813	0.29062
Cluster_01413	3	4	1857.87	465.474	10.9791	31080	0.567375	1.64075	465.441	466.008	10.1671	11.8078	0.183808
Cluster_01414	3	4	1856.96	465.247	16.0323	31031	0.567391	1.15964	465.449	466.017	15.7837	16.9433	0.190983	929.555	-0.00687868	0	1.15946	tr	Triticum aestivum	A0A3B6N392	Uncharacterized protein	IIISKSVE	Guanidinyl [K5]	GO:0005524; GO:0006952; GO:0043531				TraesCS5D02G548400.1	100	0
Cluster_01415	3	4	1857.31	465.336	21.4503	31044	0.601962	0.82752	465.527	466.129	20.9044	21.7319	0.0193138
Cluster_01416	4	4	1859.01	465.759	14.5679	31136	0.783357	2.22307	465.759	466.542	13.1572	15.3803	0.218099	930.463	0.00912257	1	1.40164	tr	Triticum aestivum	A0A3B6I2J7	AAA domain-containing protein	RSAAAAGDGR		GO:0004176; GO:0004222; GO:0005524; GO:0006508; GO:0009534; GO:0016020			K08955	TraesCS4A02G348600.1	100	0
Cluster_01417	3	4	1859.93	465.99	17.3146	31156	0.680762	1.07227	466.137	466.818	16.9759	18.0482	0.148423	929.468	0.00217435	0	1.60034	tr	Triticum aestivum	A0A3B6SM82	Uncharacterized protein	AAGLASNER	Guanidinyl [N-term A]	GO:0003677; GO:0005634; GO:0006338; GO:0032452; GO:0034647; GO:0046872			K11446	TraesCS7B02G492100.1	100	0
Cluster_01418	3	4	1860.98	466.253	21.8934	31174	0.663546	1.85888	466.154	466.818	20.9576	22.8165	0.0966382
Cluster_01419	3	4	1859.78	465.953	9.00563	31179	0.585932	0.11935	466.163	466.749	9.00018	9.11953	0.0499833
Cluster_01420	3	4	1859.78	465.953	9.00563	31188	0.517001	0.724598	466.189	466.706	9.00018	9.72478	0.155782
Cluster_01421	3	4	1861.93	466.489	19.3949	31267	0.595093	0.711683	466.447	467.042	19.0815	19.7932	0.232092	1861.95	-0.0138691	2	1.51675	tr	Triticum aestivum	A0A3B6RPR7	Uncharacterized protein	QKREELFDLIADTER						TraesCS7A02G443200.1	100	1.24e-106
Cluster_01422	3	4	1861.32	466.337	17.493	31233	0.586601	0.806877	466.525	467.111	17.2112	18.0181	0.156306
Cluster_01423	3	4	1862.49	466.63	16.5335	31316	0.552182	0.409155	466.594	467.146	16.4095	16.8186	0.271197
Cluster_01424	3	4	1861.9	466.482	35.9605	31288	0.56962	0.66618	466.689	467.258	35.6502	36.3163	0.261866	1862.89	-0.00136116	1	2.12055	tr	Triticum aestivum	A0A3B6U7Z5	PEROXIDASE_4 domain-containing protein	VDVTGPEQCPPEGKLPG	Carbamidomethyl [C9] Guanidinyl [N-term V K14]	GO:0000302; GO:0004601; GO:0020037; GO:0034599; GO:0042744			K00434	TraesCSU02G194200.1	100	2.67e-148
Cluster_01425	4	4	1863.89	466.981	19.0637	31384	0.865031	1.20566	467.163	468.028	18.1973	19.4029	0.237653	933.456	0.00140877	0	1.84548	tr	Triticum aestivum	A0A077S7C3	Peroxidase	TPNVFDNK		GO:0004601; GO:0005576; GO:0006979; GO:0009505; GO:0009506; GO:0020037; GO:0042744; GO:0046872			K00430	TraesCS3B02G578000.1	100	0
Cluster_01426	3	4	1866.75	467.694	12.3702	31454	0.710611	1.95775	467.621	468.332	11.739	13.6967	0.104603	934.429	-0.00459108	1	0.934243	tr	Triticum aestivum	A0A3B6PHM4	Uncharacterized protein	EASECKK	Carbamidomethyl [C5] Guanidinyl [N-term E K6]					TraesCS6B02G119400.1	100	9.98e-136
Cluster_01427	3	4	1865.71	467.436	26.5924	31470	0.571768	1.57309	467.647	468.219	25.3959	26.969	0.0894953
Cluster_01428	3	4	1873	469.257	19.1248	31767	0.686102	1.93769	469.148	469.834	18.4463	20.384	0.0316883	1873.96	0.00114264	0	3.17733	tr	Triticum aestivum	A0A3B5XV32	Uncharacterized protein	LQSQNDDIIHVNHTLK		GO:0045735				TraesCS1A02G066100.1	100	0
Cluster_01429	3	4	1872.98	469.253	20.0638	31743	0.686102	0.981042	469.148	469.834	19.4029	20.384	0.270074	1873.96	0.00187506	0	3.16488	tr	Triticum aestivum	A0A3B5XV32	Uncharacterized protein	LQSQNDDIIHVNHTLK		GO:0045735				TraesCS1A02G066100.1	100	0
Cluster_01430	3	4	1874	469.508	21.249	31774	0.619151	0.888878	469.46	470.079	20.9576	21.8465	0.285539	937.498	0.00282064	0	1.08027	tr	Triticum aestivum	A0A3B6I0D9	FRIGIDA-like protein	LPDPVAER	Guanidinyl [N-term L]	GO:0009908; GO:0030154				TraesCS4A02G329000.1	100	0
Cluster_01431	4	4	1874.89	469.729	16.0726	31825	0.847327	0.750293	469.668	470.515	15.7297	16.48	0.0749027	1874.9	-0.0172389	2	1.68304	tr	Triticum aestivum	A0A1D5UQK0	Uncharacterized protein	NLSLSGKCGDEDAGVRR	Carbamidomethyl [C8] Guanidinyl [N-term N]	GO:0005524; GO:0006952; GO:0043531				TraesCS2D02G576100.1	100	0
Cluster_01432	3	4	1874.96	469.748	18.8027	31895	0.698945	1.70434	469.668	470.367	18.4463	20.1506	0.134695
Cluster_01433	3	4	1875.91	469.986	28.9875	31894	0.575654	1.18629	469.948	470.524	28.4418	29.628	0.105195	1874.94	-0.00496475	1	1.63832	tr	Triticum aestivum	A0A3B6AST2	Uncharacterized protein	SVHKVDADADGVGLADPPL						TraesCS2A02G093800.1	100	0
Cluster_01434	3	4	1876.08	470.027	17.8028	31933	0.672151	1.03852	470.148	470.821	17.4966	18.5352	0.166063
Cluster_01435	4	4	1875.97	470	19.0304	31935	0.899446	1.62668	470.148	471.048	18.581	20.2077	0.148065	938.49	-0.004519	3	1.95213	tr	Triticum aestivum	A0A3B6B3F0	Uncharacterized protein	LALSLSMY	Guanidinyl [N-term L]	GO:0016021				TraesCS2A02G404900.1	100	0
Cluster_01436	3	4	1877.07	470.276	14.95	31969	0.629099	0.735703	470.454	471.083	14.6723	15.408	0.149419
Cluster_01437	3	4	1877.97	470.5	24.4316	32029	0.576642	0.528215	470.463	471.039	24.1558	24.684	0.228186	1877.98	0.000906637	2	1.18194	tr	Triticum aestivum	A0A3B5XXY1	Uncharacterized protein	YKAMDDTAIKKGVALE	Guanidinyl [K2 K10 K11]	GO:0003980; GO:0005788; GO:0006486			K11718	TraesCS1A02G152500.2	100	0
Cluster_01438	6	4	1877.91	470.484	16.3897	32015	1.37417	2.35636	470.663	472.038	15.3803	17.7366	0.25112
Cluster_01439	3	4	1877.95	470.494	17.2612	32017	0.690766	1.19288	470.663	471.354	16.7895	17.9824	0.248825	1877.93	0.00531779	4	1.78588	tr	Triticum aestivum	A0A2X0TYN7	UPF0020 domain-containing protein	SNFEQYKLPEPLCVL	Carbamidomethyl [C13] Guanidinyl [N-term S]
Cluster_01440	3	4	1881.9	471.481	15.6169	32238	0.595872	1.00868	471.442	472.038	15.1906	16.1993	0.2209	1880.89	-0.00484264	3	1.59236	tr	Triticum aestivum	A0A3B5Y403	Structural maintenance of chromosomes protein	SLENAKNEAEAYMLKE	Guanidinyl [K6]	GO:0005524; GO:0005634; GO:0005694; GO:0007076; GO:0016887; GO:0051321			K06675	TraesCS1A02G314100.1	100	0
Cluster_01441	3	4	1885.96	472.498	17.3457	32352	0.607781	1.21931	472.415	473.023	17.1132	18.3326	0.209647
Cluster_01442	3	4	1888.01	473.009	14.3444	32496	0.676932	1.48676	473.137	473.814	13.3043	14.7911	0.143803	944.529	0.00743829	0	1.53927	tr	Triticum aestivum	A0A3B6HV42	DNA polymerase	ERGITIGSL		GO:0000166; GO:0003677; GO:0003887; GO:0006261; GO:0006287; GO:0006297; GO:0008296; GO:0043625; GO:0045004; GO:0046872; GO:0051539			K02327	TraesCS4A02G220100.1	100	0
Cluster_01443	3	4	1888.93	473.241	11.3485	32536	0.572742	1.41254	473.453	474.026	10.4049	11.8174	0.0919989
Cluster_01444	3	4	1890.23	473.566	14.1004	32635	0.643577	1.25033	473.48	474.123	13.0824	14.3327	0.134177
Cluster_01445	3	4	1890.05	473.521	24.2815	32617	0.679759	1.5556	473.709	474.388	23.333	24.8886	0.119019	946.487	-0.00166125	0	1.47345	tr	Triticum aestivum	A0A077S7C3	Peroxidase	DVRTPNVF		GO:0004601; GO:0005576; GO:0006979; GO:0009505; GO:0009506; GO:0020037; GO:0042744; GO:0046872			K00430	TraesCS3B02G578000.1	100	0
Cluster_01446	3	4	1893.92	474.487	14.6329	32847	0.583794	1.78564	474.45	475.034	13.0824	14.868	0.299761	947.482	0.00284563	0	1.67561	tr	Triticum aestivum	Q5QCZ1	Dihydroflavonol 4-reductase 3	RDRIPEY		GO:0003824			K13082	TraesCS3B02G257900.1	97.175	0
Cluster_01447	3	4	1894.32	474.586	23.8135	32823	0.601635	1.08743	474.547	475.149	22.9835	24.071	0.20881
Cluster_01448	4	4	1895.94	474.993	16.8267	32893	0.869247	1.4673	475.167	476.036	15.6903	17.1576	0.230094	1422.7	0.00922993	3	2.02922	tr	Triticum aestivum	A0A3B6LH65	Uncharacterized protein	LSKELQEKYDE	Guanidinyl [K8]	GO:0031047				TraesCS5B02G077500.1	100	0
Cluster_01449	4	4	1896.1	475.032	23.0469	32904	0.913545	2.12623	475.167	476.08	21.8465	23.9727	0.268694	949.512	-0.00212599	1	1.67344	tr	Triticum aestivum	A0A3B5Y6C7	Uncharacterized protein	EYILKVGE		GO:0004190; GO:0006629	GO:0005783	GO:0005783	K08245	TraesCS1A02G404500.1	100	0
Cluster_01450	3	4	1897.8	475.457	21.2798	32915	0.629927	0.640628	475.38	476.009	20.9044	21.545	0.0822836	1897.8	-0.00566172	0	0.946092	tr	Triticum aestivum	A0A3B5Y4W4	Uncharacterized protein	PGDHDDQRSDSAPASGSSL		GO:0004672; GO:0005524; GO:0016021; GO:0048544				TraesCS1A02G356600.1	100	0
Cluster_01451	3	4	1897.84	475.468	16.0965	32930	0.550075	1.18662	475.468	476.018	15.1231	16.3098	0.16279
Cluster_01452	3	4	1899.91	475.985	23.5759	33086	0.676175	1.39865	475.885	476.561	22.8947	24.2934	0.11244	1899.91	-0.0115497	0	2.23826	tr	Triticum aestivum	A0A3B6ILV9	Uncharacterized protein	QASEGGQGHHWPLPPFR						TraesCS4B02G017600.1	100	0
Cluster_01453	5	4	1899.96	475.998	22.9802	33085	1.19368	2.25187	476.142	477.336	22.5097	24.7616	0.113062	950.464	0.000552202	0	2.76288	tr	Triticum aestivum	A0A4D6Q7P0	Gamma-gliadin	CSTIRAPF	Carbamidomethyl [C1]	GO:0045735				TraesCS1D02G001000.1.cds1	46.988	3.87e-22
Cluster_01454	4	4	1903.91	476.985	17.6378	33273	0.928506	1.21742	477.158	478.086	17.4031	18.6205	0.292771
Cluster_01455	4	4	1905.07	477.274	19.3688	33276	0.892744	1.44528	477.158	478.05	18.9387	20.384	0.17877
Cluster_01456	3	4	1904.01	477.009	21.4363	33279	0.606791	2.07306	477.158	477.764	20.3223	22.3953	0.168165
Cluster_01457	3	4	1904.87	477.225	16.1275	33299	0.553677	0.619482	477.425	477.979	15.7599	16.3793	0.101439
Cluster_01458	3	4	1905.92	477.487	13.5339	33310	0.571602	0.965843	477.452	478.024	12.9236	13.8895	0.0691023
Cluster_01459	3	4	1909.98	478.502	20.7698	33505	0.591322	1.51375	478.444	479.035	20.1003	21.6141	0.195335
Cluster_01460	3	4	1910.08	478.527	17.3393	33460	0.636182	1.16981	478.453	479.089	16.7286	17.8984	0.0925491	1910.06	0.00965919	1	1.63156	tr	Triticum aestivum	A0A3B6ATM9	Uncharacterized protein	GTGGGAGKNGKPAKSRALSL	Guanidinyl [N-term G K8]	GO:0005794; GO:0016021; GO:0016757				TraesCS2A02G132600.1.cds1	100	0
Cluster_01461	3	4	1910.1	478.533	18.1705	33514	0.609309	0.767718	478.471	479.08	17.8133	18.581	0.0593101	1910.09	0.0091622	0	1.90166	sp	Triticum aestivum	Q95H63	30S ribosomal protein S16, chloroplastic	RIVAIDVRSRREGRDL		GO:0003735; GO:0006412; GO:0009507; GO:0015935			K02959	TraesCS5D02G008200.1	94.118	2.57e-52
Cluster_01462	5	4	1910.93	478.74	23.2314	33508	1.14907	1.89382	478.677	479.826	22.6438	24.5377	0.185026	1912.99	-0.0187979	1	1.82178	tr	Triticum aestivum	A0A2X0S7X0	Protein kinase domain-containing protein	TPTPELGEVVTSDISGRR		GO:0004693; GO:0005524; GO:0005634; GO:0006468; GO:0007346			K08818	TraesCS2D02G345200.4	100	0
Cluster_01463	3	4	1913.94	479.491	17.386	33627	0.594916	1.21865	479.448	480.043	16.9433	18.162	0.0576718
Cluster_01464	4	4	1914.01	479.511	27.0273	33705	0.802851	1.01409	479.466	480.269	26.5973	27.6114	0.166093	1914.03	-0.0144188	2	2.19611	tr	Triticum aestivum	A0A3B6FRF6	Protein VACUOLELESS1	TEALKYIPKLTDPGER	Guanidinyl [N-term T K5]	GO:0003779; GO:0005768; GO:0005774; GO:0006886; GO:0016197; GO:0030897; GO:0042144			K20180	TraesCS3B02G271600.1	100	0
Cluster_01465	5	4	1919.01	480.759	18.7564	33874	1.20844	1.26116	480.655	481.864	18.581	19.8422	0.285427	1918.94	-0.00223784	0	2.20398	tr	Triticum aestivum	A0A3B6JHJ7	Uncharacterized protein	LTVGSGTQQHDAGWHGLR						TraesCS4D02G177500.1	100	0
Cluster_01466	3	4	1920.02	481.013	21.7973	33973	0.568247	1.64593	480.979	481.547	20.5405	22.1865	0.095034
Cluster_01467	3	4	1921.03	481.266	21.7583	33975	0.659451	1.56545	481.141	481.8	21.4181	22.9835	0.258787	1920.03	-0.0117309	6	1.64238	tr	Triticum aestivum	A0A3B6NP43	3-ketoacyl-CoA synthase	VKLGYHYLITHGMYLL		GO:0006633; GO:0016021; GO:0016747	GO:0009409	GO:0009409	K15397	TraesCS6A02G177700.1	100	0
Cluster_01468	3	4	1921.96	481.497	18.8504	34057	0.660183	1.23315	481.403	482.063	18.2688	19.5019	0.189764
Cluster_01469	3	4	1923.09	481.78	16.9754	34109	0.670418	1.06725	481.972	482.643	16.48	17.5472	0.01651
Cluster_01470	3	4	1925.03	482.265	15.0753	34169	0.571576	0.898195	482.479	483.051	14.6404	15.5386	0.2957
Cluster_01471	3	4	1926.94	482.741	21.915	34260	0.690031	0.580355	482.661	483.351	21.6751	22.2555	0.13356	964.48	0.00461677	0	2.23384	tr	Triticum aestivum	A0A3B5Y1F9	Pyruvate, phosphate dikinase	MQARAIFE		GO:0005524; GO:0005634; GO:0006090; GO:0009909; GO:0016301; GO:0046872; GO:0050242	GO:0005634	GO:0005634	K01006	TraesCS1A02G253400.1	100	0
Cluster_01472	3	4	1927.93	482.989	15.1739	34276	0.681983	1.51178	483.151	483.833	14.0268	15.5386	0.0177065	1928.96	0.00412097	0	1.74689	tr	Triticum aestivum	A0A3B6RST4	Aamy domain-containing protein	RVEEKAEKPKDEGAASW		GO:0003844; GO:0004553; GO:0005978; GO:0009501; GO:0019252; GO:0043169; GO:0102752	GO:0003844	GO:0003844	K00700	TraesCS7A02G549100.1	100	0
Cluster_01473	4	4	1928.97	483.25	33.0176	34305	0.845987	2.06275	483.196	484.042	31.5558	33.6185	0.190743	1928.97	-0.00320053	2	1.01696	tr	Triticum aestivum	A0A2X0SEW4	Lipase_GDSL domain-containing protein	IDTGNFIVHYANASGPVL	Guanidinyl [N-term I]
Cluster_01474	4	4	1929.92	483.488	23.5866	34380	0.946847	1.39865	483.414	484.361	22.8947	24.2934	0.269464	1929.92	-0.000630004	0	2.01282	tr	Triticum aestivum	A0A3B6JCJ8	Uncharacterized protein	QASEGSQGHHWPLPPFR						TraesCS4D02G016000.2	100	0
Cluster_01475	3	4	1929.98	483.501	19.8111	34400	0.591517	1.79896	483.451	484.042	19.2741	21.073	0.189827
Cluster_01476	5	4	1931.04	483.768	22.3919	34444	1.13927	1.26111	483.669	484.808	21.7849	23.046	0.0894224	1931.04	-1.1394e-05	0	5.72925	tr	Triticum aestivum	A0A2R2Y425	CSB_alpha gliadin 18	CQAIHNVIHAIILHHR	Carbamidomethyl [C1]	GO:0045735				TraesCSU02G149946.1.cds1	96.271	7.02e-176
Cluster_01477	3	4	1931.01	483.76	15.5847	34390	0.673998	0.816957	483.687	484.361	15.076	15.8929	0.187817
Cluster_01478	3	4	1932.84	484.217	12.6742	34472	0.620191	0.798538	484.152	484.772	12.2137	13.0122	0.195389
Cluster_01479	4	4	1934.06	484.523	29.249	34584	0.876587	0.954648	484.48	485.356	28.8014	29.7561	0.155312	1934.05	0.00690655	1	1.96281	tr	Triticum aestivum	A0A3B6HQ77	Uncharacterized protein	STVAAIHVKQCSLKTHL	Carbamidomethyl [C11] Guanidinyl [K9]	GO:0005737; GO:0005880; GO:0008017; GO:0051225				TraesCS4A02G048700.1	100	0
Cluster_01480	3	4	1934.62	484.662	26.3521	34616	0.620993	1.41674	484.571	485.192	25.477	26.8938	0.136371
Cluster_01481	3	4	1936.68	485.177	17.3304	34692	0.555913	1.27294	485.137	485.693	16.2743	17.5472	0.101971
Cluster_01482	3	4	1937.49	485.379	15.7992	34731	0.593994	1.40966	485.356	485.95	15.2915	16.7012	0.171922
Cluster_01483	3	4	1936.89	485.23	14.756	34699	0.585711	0.812395	485.429	486.015	14.5679	15.3803	0.240088
Cluster_01484	3	4	1937.92	485.487	12.0836	34747	0.586059	0.562823	485.457	486.043	11.739	12.3018	0.138188
Cluster_01485	3	4	1941.05	486.27	15.1441	34974	0.541933	0.48949	486.484	487.026	14.8908	15.3803	0.257302	1942.04	0.016293	3	2.01557	tr	Triticum aestivum	A0A3B6SV58	Uncharacterized protein	SILGGSQGSAAEVEVTGLLL	Guanidinyl [N-term S]					TraesCS7B02G470300.1.cds1	100	1.78e-164
Cluster_01486	3	4	1941.94	486.493	25.5899	34994	0.69866	1.11028	486.676	487.375	25.1026	26.2128	0.183981	1939.07	-0.0107834	3	1.6867	tr	Triticum aestivum	A0A077RXX4	NADPH:adrenodoxin oxidoreductase, mitochondrial	IDSKEKTAGELKNKPR	Guanidinyl [N-term I K4 K12]	GO:0005739; GO:0015039			K18914	TraesCS3B02G149600.1	100	0
Cluster_01487	3	4	1945.07	487.275	14.8381	35075	0.672061	0.976503	487.163	487.836	14.0034	14.9799	0.255416
Cluster_01488	4	4	1944.04	487.018	21.3787	35085	0.884101	2.09289	487.163	488.048	20.7236	22.8165	0.166755	2432.46	0.000690381	0	2.56743	tr	Triticum aestivum	A0A1D5URS1	Adenosylhomocysteinase	KVAALHLGKLGARLTKLTKAQSE		GO:0004013; GO:0005829; GO:0006730; GO:0033353	GO:0005773	GO:0005773	K01251	TraesCS2D02G489900.1	100	0
Cluster_01489	3	4	1943.97	486.999	32.4234	35092	0.589194	1.4271	487.2	487.789	31.9527	33.3798	0.162286	1944.98	-0.0144811	1	0.898155	tr	Triticum aestivum	A0A3B6RJZ5	Uncharacterized protein	EEKERHPSNSRDLHVL		GO:0004402; GO:0005634; GO:0006355; GO:0008270			K04498	TraesCS7A02G414500.2	100	0
Cluster_01490	3	4	1945.88	487.477	13.3554	35183	0.635731	1.15776	487.43	488.066	12.8457	14.0034	0.0832849	1945.88	0.00128454	0	2.4364	sp	Triticum aestivum	P04723	Alpha/beta-gliadin A-III	HHHQQQQQQPSSQVSY		GO:0045735				TraesCSU02G108700.1.cds1	99.291	5.16e-180
Cluster_01491	3	4	1946.1	487.532	23.4194	35135	0.654233	0.764717	487.458	488.112	23.046	23.8108	0.0398849
Cluster_01492	3	4	1944.99	487.255	20.9499	35138	0.580466	1.58129	487.467	488.048	20.1506	21.7319	0.188438
Cluster_01493	3	4	1945.9	487.482	12.6563	35181	0.608486	1.67413	487.66	488.269	11.612	13.2862	0.18305	973.508	0.00061502	2	1.79755	tr	Triticum aestivum	A0A1D5UWD1	F-box domain-containing protein	ELLAAGSSGGL						TraesCS2D02G060700.1.cds1	100	0
Cluster_01494	3	4	1947.63	487.916	9.90963	35261	0.571958	0.605998	487.872	488.444	9.41069	10.0167	0.0287661
Cluster_01495	5	4	1949.98	488.503	18.2083	35346	1.12915	2.31338	488.454	489.583	16.9107	19.2241	0.184592	976.524	-0.000202213	1	1.90683	tr	Triticum aestivum	A0A3B6B0X3	Uncharacterized protein	LRWFGEK	Guanidinyl [N-term L]					TraesCS2A02G361300.1.cds1	100	0
Cluster_01496	4	4	1951.99	489.005	18.2023	35482	0.908203	2.1165	488.934	489.842	17.1576	19.2741	0.18683	976.534	-0.00454406	0	1.78444	tr	Triticum aestivum	A0A3B6I1L7	Uncharacterized protein	HLPAISDPK			GO:0045273	GO:0045273		TraesCS4A02G418100.1	100	2.08e-179
Cluster_01497	3	4	1953.92	489.487	12.6848	35586	0.583991	0.583528	489.443	490.027	12.358	12.9415	0.101831
Cluster_01498	3	4	1953.94	489.492	22.2876	35600	0.611765	0.934492	489.443	490.055	21.9602	22.8947	0.034787	1955.04	0.00523283	2	1.86307	tr	Triticum aestivum	A0A3B6NLN3	Uncharacterized protein	VLEPYILKDMLGSLPPE	Guanidinyl [N-term V]	GO:0005770; GO:0006623; GO:0030897; GO:0034058			K20178	TraesCS6A02G082800.1	100	0
Cluster_01499	4	4	1955.9	489.981	19.1088	35739	0.891234	1.98802	489.953	490.845	17.6941	19.6821	0.263747	2447.4	-0.00341107	1	2.43935	tr	Triticum aestivum	A0A1D6DK86	40S ribosomal protein S24	SAKKFEPKYRLIRNGLATKVE		GO:0003735; GO:0005840; GO:0006412	GO:0005618	GO:0005618	K02974	TraesCS7D02G366400.1	100	3.16e-96
Cluster_01500	3	4	1954.96	489.748	28.6684	35691	0.565888	0.741407	489.963	490.528	28.2724	29.0138	0.189006
Cluster_01501	3	4	1957.97	490.499	21.8154	35805	0.60304	1.56545	490.426	491.029	21.4181	22.9835	0.0967283
Cluster_01502	4	4	1957.92	490.486	24.3119	35881	0.906545	2.1932	490.445	491.351	22.9835	25.1767	0.28697	1957.92	-0.00665302	0	1.94272	tr	Triticum aestivum	B7U6L4	Globulin 3	QASEGDQGHHWPLPPFR						TraesCS4A02G296000.1	99.15	0
Cluster_01503	6	4	1962.1	491.533	14.2125	36041	1.37887	1.69551	491.443	492.822	13.3805	15.076	0.182902
Cluster_01504	3	4	1961.33	491.34	15.0037	36001	0.613305	1.22041	491.508	492.121	14.0467	15.2671	0.291496
Cluster_01505	3	4	1962	491.508	15.8091	36042	0.547946	1.35191	491.508	492.056	14.7641	16.116	0.174342	981.456	0.00800057	0	1.29844	tr	Triticum aestivum	A0A3B6TM53	Uncharacterized protein	NEHPEIPF		GO:0003729; GO:0005634; GO:0005737; GO:0010468			K21444	TraesCS7D02G341400.1	100	0
Cluster_01506	3	4	1961.2	491.306	22.1876	36011	0.576197	0.785027	491.526	492.103	21.7849	22.57	0.271959
Cluster_01507	3	4	1965.27	492.324	12.8694	36175	0.655035	0.838892	492.495	493.15	12.4654	13.3043	0.191073
Cluster_01508	3	4	1966.1	492.533	13.5486	36212	0.561377	1.1492	492.495	493.056	13.3043	14.4535	0.229427	1966.1	-0.00239255	2	1.9544	tr	Triticum aestivum	A0A2X0SJB7	Uncharacterized protein	LSLDPANTIIKVQVPGAF	Guanidinyl [N-term L K11]
Cluster_01509	3	4	1966.35	492.595	13.8585	36198	0.58959	1.19316	492.56	493.15	12.9664	14.1595	0.190498	3935.88	-0.0223171	6	1.92679	tr	Triticum aestivum	A0A3B6CG91	Protein kinase domain-containing protein	DLSANALSGAFPSGGGGAGGFTAIEVVNVSFNEFAGPHPAF		GO:0004672; GO:0005524; GO:0016021				TraesCS2B02G580800.1.cds1	100	0
Cluster_01510	3	4	1969.07	493.276	21.27	36323	0.693879	1.24588	493.15	493.844	20.6606	21.9065	0.274987	1477.69	-0.00184423	1	1.46087	tr	Triticum aestivum	A0A3B6A0K5	Uncharacterized protein	DSVMGAAGGTADKTR	Guanidinyl [N-term D]					TraesCS1D02G379300.1	100	0
Cluster_01511	3	4	1969.33	493.339	18.4589	36370	0.600751	1.34277	493.544	494.144	17.5959	18.9387	0.0977947
Cluster_01512	3	4	1973.98	494.502	11.2768	36584	0.57417	1.7702	494.464	495.038	10.5594	12.3296	0.180915
Cluster_01513	3	4	1974.89	494.729	9.68105	36572	0.725352	1.55918	494.652	495.378	9.00018	10.5594	0.0911777	1974.89	-0.00427112	3	3.93954	tr	Triticum aestivum	A0A3B6JBZ2	Uncharacterized protein	GRWSEEEEDDRRQQR						TraesCS4D02G016100.2	100	0
Cluster_01514	3	4	1975.94	494.992	15.2884	36713	0.669781	1.79958	495.151	495.821	13.7946	15.5942	0.236524	1978.1	-0.00886784	2	2.67744	tr	Triticum aestivum	A0A3B6IR18	60S acidic ribosomal protein P0	IVAHVDLIKKGDKVGSSE	Guanidinyl [K9 K10]	GO:0000027; GO:0002181; GO:0003735; GO:0022625; GO:0070180			K02941	TraesCS4B02G109200.1	100	0
Cluster_01515	4	4	1976.92	495.236	18.266	36671	0.934299	0.948095	495.151	496.086	18.23	19.1781	0.114377	987.452	-0.00427031	0	1.03728	tr	Triticum aestivum	A0A3B6AW49	Neprosin domain-containing protein	QNNGTVAGW	Guanidinyl [N-term Q]					TraesCS2A02G180600.2	100	0
Cluster_01516	3	4	1977.93	495.49	12.7501	36777	0.746482	1.74234	495.661	496.407	12.2611	14.0034	0.079957	989.467	0.00644138	0	1.3288	tr	Triticum aestivum	A0A3B6RPC7	HATPase_c domain-containing protein	EALGEGDTAK		GO:0005524; GO:0006457; GO:0016887; GO:0051082	GO:0005783	GO:0005783	K09487	TraesCS7A02G529900.2	100	0
Cluster_01517	5	4	1979.9	495.982	15.6825	36906	1.22131	0.775473	495.831	497.052	15.3803	16.1558	0.0574781	1979.96	0.00181613	3	1.51287	tr	Triticum aestivum	B7U6L4	Globulin 3	IVCPHLGRDSERREQE	Carbamidomethyl [C3]					TraesCS4A02G296000.1	99.15	0
Cluster_01518	3	4	1979.69	495.929	16.1174	36905	0.595539	1.15686	495.868	496.464	15.1906	16.3474	0.218675
Cluster_01519	3	4	1982.79	496.705	16.1	37113	0.570243	1.43409	496.956	497.526	15.2671	16.7012	0.197972
Cluster_01520	3	4	1983.15	496.795	19.7008	37127	0.598114	1.32557	496.994	497.592	18.9387	20.2643	0.0815615
Cluster_01521	3	4	1984.94	497.243	20.2476	37158	0.671936	0.867393	497.157	497.829	19.7932	20.6606	0.100087
Cluster_01522	3	4	1985.96	497.498	17.3915	37256	0.596731	1.2453	497.451	498.048	16.568	17.8133	0.236022	1988.02	0.0121674	3	2.12775	tr	Triticum aestivum	A0A3B6A0R3	TMF_TATA_bd domain-containing protein	HKKELQEAAEHRDLER		GO:0005794			K20286	TraesCS1D02G399800.3	100	0
Cluster_01523	6	4	1986.06	497.522	14.6384	37252	1.40514	0.916715	497.47	498.875	14.1123	15.029	0.0253926	1987.02	0.00844794	4	2.74895	tr	Triticum aestivum	A0A3B6RCP1	Uncharacterized protein	SLLGAYAAGSCRALKSSIY	Carbamidomethyl [C11]	GO:0016020; GO:0016021				TraesCS7A02G216700.1.cds1	100	0
Cluster_01524	4	4	1987.98	498.003	18.5782	37349	0.912831	2.04637	497.962	498.875	17.6941	19.7405	0.278073	1491.74	-0.00377784	1	1.99674	tr	Triticum aestivum	A0A3B6TZ67	Beta-amylase	YKVPSHAAEVTAGY		GO:0000272; GO:0016161; GO:0102229	GO:0042802	GO:0042802	K01177	TraesCSU02G032700.4	100	0
Cluster_01525	3	4	1989.7	498.433	13.6557	37463	0.569722	0.871027	498.4	498.969	13.1324	14.0034	0.203069
Cluster_01526	3	4	1990.21	498.56	11.2574	37482	0.596971	0.405998	498.533	499.13	11.084	11.49	0.12564
Cluster_01527	4	4	1990.07	498.524	19.8205	37448	0.92731	1.30248	498.638	499.565	19.0815	20.384	0.229008	1493.76	-0.00707114	2	1.8334	tr	Triticum aestivum	A0A3B6NRD4	CAP10 domain-containing protein	QDWIKESKAGYK	Guanidinyl [K5]					TraesCS6A02G237500.1	100	0
Cluster_01528	3	4	1993.15	499.295	16.2957	37541	0.729098	0.808228	499.139	499.868	15.8091	16.6173	0.23612
Cluster_01529	4	4	1991.91	498.984	18.5405	37545	0.910489	1.70886	499.139	500.05	17.6941	19.4029	0.269294	1992.87	0.0132547	1	1.66744	tr	Triticum aestivum	A0A3B6QII3	AP2/ERF domain-containing protein	NFPDAAATPPSSASVSDSSW		GO:0003677; GO:0003700; GO:0005634				TraesCS6D02G299000.1.cds1	100	1.52e-134
Cluster_01530	5	4	1993.97	499.499	15.6138	37645	1.23939	1.50791	499.423	500.663	14.4236	15.9315	0.0732522
Cluster_01531	3	4	1993.91	499.485	9.31296	37661	0.578929	0.334295	499.452	500.031	9.00018	9.33447	0.246031
Cluster_01532	4	4	1992.99	499.255	32.8144	37670	0.837235	1.71493	499.461	500.298	31.4928	33.2077	0.2166	1993.98	0.00245362	2	1.10691	tr	Triticum aestivum	A0A077RQ09	Uncharacterized protein	VELIQCCIYDAEKRR	Carbamidomethyl [C6 C7] Guanidinyl [K13]	GO:0005524; GO:0006952; GO:0043531				TraesCS3B02G083600.1	97.642	0
Cluster_01533	4	4	1996.96	500.246	16.8213	37815	0.928886	2.35952	500.136	501.065	15.6229	17.9824	0.111636	999.496	0.00407446	1	1.71594	tr	Triticum aestivum	A0A3B6JII4	Jacalin-type lectin domain-containing protein	AEGGGQGRAR	Guanidinyl [N-term A]	GO:0030246				TraesCS4D02G122400.1	100	0
Cluster_01534	4	4	1996.13	500.04	15.3071	37755	0.928877	2.0057	500.174	501.103	14.5074	16.5131	0.228904	2000.08	-0.000373235	0	2.18215	tr	Triticum aestivum	A0A3B6HX20	Uncharacterized protein	RPSMESTRDVAAAAKIGKL		GO:0003735; GO:0005840; GO:0006412; GO:0008097				TraesCS4A02G278600.1.cds1	100	3.71e-80
Cluster_01535	4	4	1997.16	500.297	20.7291	37766	0.938443	1.10934	500.174	501.112	20.4357	21.545	0.122695	1997.17	0.000371233	0	1.43201	tr	Triticum aestivum	A0A3B6RAC9	Uncharacterized protein	ISGKKTMKVIPLKSRGE	Guanidinyl [K4 K5 K13]	GO:0003723; GO:0003724; GO:0005524; GO:0006401; GO:0016787	GO:0005634	GO:0005634	K12598	TraesCS7A02G010800.1	100	0
Cluster_01536	3	4	1998.14	500.542	23.7778	37881	0.709082	2.01417	500.692	501.401	22.8165	24.8306	0.215526	2000.06	-0.00463477	0	3.81194	tr	Triticum aestivum	A0A3B5YPZ7	AAI domain-containing protein	CEAIHNVVHAIILQQQK	Carbamidomethyl [C1]	GO:0045735				TraesCS1B02G011300.1.cds1	50.98	6.84e-16
Cluster_01537	3	4	2000.14	501.043	23.7703	37998	0.654362	1.86754	501.18	501.834	22.8165	24.684	0.0787055	1500.67	0.0129416	1	1.11502	tr	Triticum aestivum	A0A3B6NL13	Uncharacterized protein	MTGHSQPSDRESK	Guanidinyl [N-term M]	GO:0006004; GO:0016021; GO:0016740	GO:0005768	GO:0005768		TraesCS6A02G132600.1	100	0
Cluster_01538	3	4	2001.91	501.484	16.3301	38096	0.596778	0.979252	501.42	502.017	15.9315	16.9107	0.0825466
Cluster_01539	3	4	2002	501.508	25.1705	38111	0.587129	0.817333	501.468	502.055	24.8306	25.648	0.295418	2002.02	-0.0132508	3	1.7929	tr	Triticum aestivum	A0A3B6H771	Uncharacterized protein	VATEQDKSSRPKSKDDK	Guanidinyl [K7 K12]					TraesCS3D02G524400.1	100	0
Cluster_01540	3	4	2002.06	501.522	14.6321	38052	0.558237	0.386943	501.487	502.046	14.4535	14.8404	0.121085	2002.04	0.00973319	4	2.03968	tr	Triticum aestivum	A0A3B5Y7J9	B-block_TFIIIC domain-containing protein	KLGMKCLATDQLMELPL	Carbamidomethyl [C6] Guanidinyl [K1]	GO:0000127; GO:0003677; GO:0005634; GO:0006384; GO:0042791			K15199	TraesCS1A02G426200.1	100	0
Cluster_01541	3	4	2003.04	501.767	15.741	38095	0.712326	1.61529	501.67	502.383	14.7641	16.3793	0.297011	1001.53	-0.00150759	1	1.66176	tr	Triticum aestivum	A0A3B6FTP5	Signal recognition particle subunit SRP72	GAQGAVSREK		GO:0005786; GO:0006614; GO:0008312			K03108	TraesCS3B02G436000.1	100	0
Cluster_01542	3	4	2005.72	502.436	16.3768	38270	0.527838	1.02943	502.662	503.19	15.5386	16.568	0.0316654
Cluster_01543	3	4	2009.83	503.465	22.4684	38466	0.522614	1.47686	503.685	504.208	21.7849	23.2618	0.131595
Cluster_01544	4	4	2013.06	504.272	16.7532	38564	0.88304	0.733903	504.159	505.042	16.3793	17.1132	0.228098	2013.05	-0.0160544	2	2.0201	tr	Triticum aestivum	A0A3B5YR22	NB-ARC domain-containing protein	SLRNSDTKELPENVKEL	Guanidinyl [K15]	GO:0043531				TraesCS1B02G014500.1	100	0
Cluster_01545	4	4	2012.97	504.249	20.6247	38571	0.931319	0.753103	504.159	505.091	20.2643	21.0174	0.215322
Cluster_01546	3	4	2012.09	504.029	21.3617	38572	0.689995	1.34793	504.159	504.849	20.384	21.7319	0.227188
Cluster_01547	3	4	2016.23	505.064	20.0259	38762	0.633767	1.43998	505.023	505.657	18.8243	20.2643	0.276119	2518.28	-0.0102899	0	3.33039	tr	Triticum aestivum	A0A1D6D1Q3	Pyrophosphate--fructose 6-phosphate 1-phosphotransferase subunit beta	RAKGSTMYGFKGGPAGVMKGKYVE		GO:0003872; GO:0005524; GO:0005829; GO:0006002; GO:0008443; GO:0009749; GO:0015979; GO:0046872; GO:0047334	GO:0005618	GO:0005618	K00895	TraesCS7D02G200800.1	100	0
Cluster_01548	5	4	2018.14	505.543	24.2305	38843	1.16746	0.870417	505.411	506.579	23.8912	24.7616	0.117376	3025.73	-0.00366519	1	2.27189	tr	Triticum aestivum	A0A1D5YKH2	Histone H2A	LDTLIKGTIAGGGVIPHIHKSLINKSSKE		GO:0000786; GO:0003677; GO:0005634; GO:0006342; GO:0046982	GO:0005515	GO:0005515	K11251	TraesCS5D02G392100.1	100	9.19e-95
Cluster_01549	4	4	2020.06	506.022	21.5671	38882	0.924206	1.92026	505.987	506.911	20.7236	22.6438	0.254655
Cluster_01550	4	4	2021.1	506.283	15.0562	38915	0.926603	0.722082	506.16	507.087	14.7641	15.4861	0.114376	1011.5	-0.00624027	0	1.05372	tr	Triticum aestivum	A0A3B6TSK5	AAA domain-containing protein	EITDEHVK	Guanidinyl [N-term E]	GO:0005524; GO:0008540; GO:0030433; GO:0031597; GO:0036402; GO:0045899	GO:0005515	GO:0005515	K03064	TraesCS7D02G532000.1	100	0
Cluster_01551	3	4	2022.15	506.545	24.2266	39088	0.576082	0.939483	506.511	507.087	23.8912	24.8306	0.295975
Cluster_01552	3	4	2021.4	506.357	15.9821	38986	0.615192	0.580058	506.52	507.135	15.7297	16.3098	0.0201723
Cluster_01553	3	4	2023.62	506.913	10.7166	39097	0.5963	1.0338	506.891	507.488	10.6776	11.7114	0.139733
Cluster_01554	4	4	2024.18	507.053	25.852	39127	0.988661	1.26594	507.155	508.144	25.477	26.743	0.244408	1517.8	0.00369294	0	3.79992	tr	Triticum aestivum	A0A0F7KKA2	Superoxide dismutase	NVRPDYLTNIWK		GO:0004784; GO:0046872	GO:0005739	GO:0005739	K04564	TraesCS2A02G537100.1	96.537	3.14e-162
Cluster_01555	3	4	2027.1	507.783	15.7218	39203	0.685975	1.46924	507.683	508.369	15.3803	16.8495	0.295084	1013.55	0.00391898	1	1.59771	tr	Triticum aestivum	A0A3B6KJD8	Ubiquitinyl hydrolase 1	GAVESNALVL	Guanidinyl [N-term G]	GO:0004197; GO:0004843; GO:0005634; GO:0005829; GO:0006511; GO:0008270; GO:0016579			K11844	TraesCS5A02G284200.1	100	0
Cluster_01556	3	4	2028.86	508.223	20.8859	39351	0.5982	1.87359	508.428	509.026	19.7405	21.6141	0.266503
Cluster_01557	3	4	2028.99	508.256	22.0206	39352	0.5982	1.28208	508.428	509.026	20.9044	22.1865	0.223334
Cluster_01558	3	4	2029.93	508.491	17.282	39354	0.618142	0.972825	508.438	509.056	17.0096	17.9824	0.149274	2029.93	0.00540981	1	1.51499	tr	Triticum aestivum	A0A077RWN0	Uncharacterized protein	KGDDHSDLTASGQASWLDK		GO:0006491; GO:0017177			K08288	TraesCS3B02G218600.2	100	0
Cluster_01559	3	4	2030.1	508.532	22.0222	39421	0.638621	1.20242	508.497	509.135	21.6141	22.8165	0.174168
Cluster_01560	4	4	2032.11	509.034	28.7	39526	0.855191	0.969175	508.987	509.842	27.9906	28.9598	0.29725	2032.11	-0.00392418	1	3.21014	tr	Triticum aestivum	A0A3B5XVF6	Aminotran_1_2 domain-containing protein	AAKAANKAPDAFYALRLLE		GO:0004021; GO:0009058; GO:0030170	GO:0001666	GO:0001666	K00814	TraesCS1A02G085600.1	100	0
Cluster_01561	3	4	2032.12	509.036	29.1549	39527	0.696497	0.750328	509.145	509.842	28.8014	29.5517	0.203162	1523.9	0.00444664	1	2.55504	tr	Triticum aestivum	A0A3B6IUK1	CNNM transmembrane domain-containing protein	GLSMGAKAAPIVRVL	Guanidinyl [N-term G]	GO:0016021			K16302	TraesCS4B02G318700.1	100	0
Cluster_01562	3	4	2034.63	509.664	16.6373	39645	0.541171	1.39321	509.636	510.177	15.4563	16.8495	0.165661
Cluster_01563	3	4	2034.96	509.748	15.6307	39660	0.611246	0.929462	509.96	510.571	15.3803	16.3098	0.0706766
Cluster_01564	4	4	2042.93	511.741	16.2618	40065	0.872239	0.981178	511.658	512.531	15.7837	16.7648	0.0861735	1021.57	0.00127201	0	2.64606	tr	Triticum aestivum	A0A3B5XVF6	Aminotran_1_2 domain-containing protein	GEIVIHAQR		GO:0004021; GO:0009058; GO:0030170	GO:0001666	GO:0001666	K00814	TraesCS1A02G085600.1	100	0
Cluster_01565	4	4	2043.09	511.779	20.5878	40073	0.87229	1.46342	511.678	512.551	20.1506	21.6141	0.152605	2044.06	-0.0204071	2	2.19513	tr	Triticum aestivum	A0A3B6JN21	Uncharacterized protein	CRQRLPHYMAPKTVVF	Carbamidomethyl [C1] Guanidinyl [N-term C]					TraesCS4D02G327100.1	100	0
Cluster_01566	3	4	2044.89	512.229	15.9041	40150	0.684716	2.23341	512.154	512.838	14.8404	17.0739	0.145128
Cluster_01567	4	4	2045.09	512.279	23.8541	40155	0.943087	1.17751	512.154	513.097	23.046	24.2236	0.226908
Cluster_01568	3	4	2044.66	512.172	12.9904	40144	0.565919	1.64427	512.382	512.948	12.3173	13.9615	0.160282
Cluster_01569	3	4	2045.64	512.418	18.1415	40182	0.536531	1.19239	512.65	513.186	17.2112	18.4036	0.165444
Cluster_01570	5	4	2047.01	512.759	14.6973	40240	1.15365	1.39406	512.67	513.823	13.6089	15.0029	0.278729	1023.5	0.00853573	2	1.30423	tr	Triticum aestivum	A0A3B6TQT6	Uncharacterized protein	LAQNAFTPY		GO:0005524; GO:0033180; GO:0046933; GO:0046961	GO:0009705	GO:0009705	K02145	TraesCS7D02G475900.1	100	0
Cluster_01571	3	4	2046.9	512.733	15.0232	40221	0.715598	1.30324	512.67	513.385	14.0467	15.3499	0.159542
Cluster_01572	4	4	2048.14	513.042	23.4043	40284	0.9858	1.49169	513.176	514.162	23.1251	24.6168	0.133123	1024.57	-0.00138436	0	1.89849	tr	Triticum aestivum	A0A2X0TGI6	Chitin-binding type-1 domain-containing protein	GPAGRAIGVDL
Cluster_01573	3	4	2049.98	513.503	21.9724	40379	0.607575	1.43415	513.455	514.062	21.0174	22.4515	0.201328
Cluster_01574	3	4	2049	513.258	15.2873	40315	0.587654	0.280415	513.465	514.052	15.0999	15.3803	0.0981599
Cluster_01575	6	4	2050.95	513.744	9.86383	40429	1.33702	2.11271	513.694	515.031	9.00018	11.1129	0.272025	2050.95	-0.00402212	4	2.08566	tr	Triticum aestivum	A0A3B5YR02	Protein kinase domain-containing protein	FGWSQPGSCPELEAFVQL	Carbamidomethyl [C9]	GO:0004672; GO:0005524; GO:0016021			K04733	TraesCS1B02G003200.1	100	0
Cluster_01576	3	4	2051.95	513.994	10.0594	40446	0.658718	1.34043	514.132	514.791	9.00018	10.3406	0.200944	1027.46	0.00679916	2	1.20231	tr	Triticum aestivum	A0A2X0S5T2	Metallophos domain-containing protein	SNFNRWY	Guanidinyl [N-term S]	GO:0016021; GO:0016787				TraesCS2D02G264600.1	100	0
Cluster_01577	3	4	2053.28	514.328	20.9722	40500	0.738649	1.01753	514.132	514.871	20.5965	21.6141	0.0283885
Cluster_01578	3	4	2055.97	515.001	14.1035	40620	0.620191	1.13741	514.921	515.541	13.2862	14.4236	0.282279	2570.08	-0.00970228	2	1.04419	tr	Triticum aestivum	A0A077REZ0	Uncharacterized protein	GEEEGKEEYSEAEEEEQKNEAK
Cluster_01579	3	4	2055.98	515.002	23.244	40638	0.600203	2.35118	514.941	515.541	22.1865	24.5377	0.243947	2056.02	-0.00708911	0	1.93447	tr	Triticum aestivum	A0A1D5UK29	Uncharacterized protein	LSDISPTLSNSAVGSHTNTR		GO:0003723; GO:0003730; GO:0005634; GO:0005829; GO:0008143; GO:0008266; GO:1990904			K13126	TraesCS2D02G594800.1.cds1	100	0
Cluster_01580	3	4	2056.01	515.01	34.5967	40655	0.590225	0.740935	514.961	515.551	34.2822	35.0232	0.0828768	2056.03	-0.0161254	4	1.64766	tr	Triticum aestivum	A0A077RW01	U6 snRNA-associated Sm-like protein LSm4	GQDDGKGGGRGRGGIGSKGGNK	Guanidinyl [N-term G]	GO:0000387; GO:0000932; GO:0000956; GO:0003723; GO:0005681; GO:0005688; GO:0017070; GO:0033962; GO:0097526			K12623	TraesCS3D02G181600.1	100	7.62e-100
Cluster_01581	3	4	2056.21	515.06	29.2908	40670	0.590311	0.614268	515.011	515.601	29.0138	29.628	0.14719	2056.22	-0.00175258	1	1.97211	tr	Triticum aestivum	A0A3B6AW94	Ribosomal_S13_N domain-containing protein	DLYFLIKKAVAIRKHLE		GO:0003735; GO:0005730; GO:0006412; GO:0022627; GO:0070181	GO:0005730	GO:0005730	K02953	TraesCS2A02G184000.1.cds1	100	4.37e-108
Cluster_01582	3	4	2057.93	515.489	9.73644	40753	0.591082	1.0427	515.461	516.052	9.67283	10.7155	0.205169
Cluster_01583	4	4	2059.9	515.982	9.15174	40866	0.873173	0.620502	515.942	516.815	9.00018	9.62068	0.14883	2060.93	-0.0170172	3	1.98094	tr	Triticum aestivum	A0A3B5XTQ0	Phenylalanine ammonia-lyase	DYGLKGAEIAMASYCSEL	Carbamidomethyl [C15] Guanidinyl [N-term D K5]	GO:0005737; GO:0006559; GO:0009800; GO:0045548	GO:0005515	GO:0005515	K10775	TraesCS1A02G037800.1	100	0
Cluster_01584	4	4	2058.9	515.733	9.36119	40806	0.863123	0.968915	515.942	516.805	9.28013	10.249	0.0795431	2058.94	-0.00702367	4	1.58425	tr	Triticum aestivum	A0A2X0S306	Uncharacterized protein	AEPPSHPKDWNLMWFY	Guanidinyl [K8]
Cluster_01585	3	4	2061.06	516.271	19.725	40903	0.592794	0.96172	516.453	517.046	19.3606	20.3223	0.105533	1547.8	-0.0028547	0	3.06043	tr	Triticum aestivum	A0A096ULG3	Ribosomal_L14e domain-containing protein	IKAMEEADVKTKW		GO:0003723; GO:0003735; GO:0006412; GO:0022625; GO:0042273	GO:0005773	GO:0005773	K02875	TraesCS2A02G383600.1	100	2.48e-94
Cluster_01586	3	4	2062.06	516.522	19.8867	40949	0.623018	1.17406	516.483	517.106	19.3181	20.4921	0.250388	1031.44	-0.00442027	1	2.16498	tr	Triticum aestivum	A0A3B5XVF6	Aminotran_1_2 domain-containing protein	TFMAEYRD		GO:0004021; GO:0009058; GO:0030170	GO:0001666	GO:0001666	K00814	TraesCS1A02G085600.1	100	0
Cluster_01587	3	4	2061.16	516.297	23.4341	40953	0.592863	1.7172	516.494	517.086	22.2555	23.9727	0.238225	2061.16	-0.00364348	1	0.806889	tr	Triticum aestivum	A0A3B6IZV5	Uncharacterized protein	VIVVSMLLRRLAMDKFE	Guanidinyl [K15]	GO:0016747				TraesCS4B02G383700.1	100	0
Cluster_01588	3	4	2063.85	516.971	14.5151	41027	0.676251	0.994835	516.875	517.551	13.7692	14.7641	0.0674307
Cluster_01589	4	4	2066.93	517.741	16.4925	41118	0.866153	1.35122	517.673	518.54	15.9609	17.3121	0.26708
Cluster_01590	4	4	2067.95	517.994	13.3918	41212	0.883297	2.242	518.15	519.033	11.8703	14.1123	0.148506	1034.47	-0.00292618	0	1.671	tr	Triticum aestivum	A0A3B6IRI4	Purple acid phosphatase	GVYQPNDDK		GO:0003993; GO:0008198; GO:0008199			K14379	TraesCS4B02G230000.2	100	0
Cluster_01591	3	4	2069.95	518.494	13.4337	41320	0.703561	1.31454	518.41	519.114	13.109	14.4236	0.163855
Cluster_01592	3	4	2069.8	518.456	23.6277	41382	0.592298	1.08743	518.41	519.003	22.9835	24.071	0.264665
Cluster_01593	3	4	2070.55	518.644	12.4801	41308	0.544909	0.432188	518.609	519.154	12.1148	12.547	0.182604
Cluster_01594	3	4	2072.04	519.017	20.0343	41450	0.666878	1.14419	519.164	519.831	19.1781	20.3223	0.0653937	1036.46	-0.00301527	1	1.84525	sp	Triticum aestivum	P12862	ATP synthase subunit alpha, mitochondrial	MEFSPRAAE		GO:0005524; GO:0005743; GO:0045261; GO:0046933	GO:0031966	GO:0031966	K02132	TraesCS5A02G019900.1.cds1	99.018	0
Cluster_01595	4	4	2073.06	519.273	21.3413	41452	0.850194	1.69622	519.164	520.015	20.3223	22.0185	0.0849386	1551.87	-0.00266945	2	1.81822	tr	Triticum aestivum	A0A3B6R6S0	NB-ARC domain-containing protein	LIDVPKLTPECIL	Carbamidomethyl [C11] Guanidinyl [K6]	GO:0043531				TraesCS7A02G016724.1.cds1	100	0
Cluster_01596	3	4	2072.3	519.082	33.2657	41465	0.635726	4.26795	519.246	519.882	29.3506	33.6185	0.143858	1036.65	0.0101925	2	2.03139	tr	Triticum aestivum	A0A3B6PS69	Protein kinase domain-containing protein	QVLEIILPL		GO:0002229; GO:0004675; GO:0005524; GO:0005886; GO:0016021; GO:0030246; GO:0042742				TraesCS6B02G385600.1.cds1	100	0
Cluster_01597	3	4	2073.08	519.277	21.3404	41495	0.486719	1.74527	519.528	520.015	20.384	22.1293	0.185243	1037.5	0.00191622	0	2.32469	tr	Triticum aestivum	A0A3B6RB90	SERPIN domain-containing protein	KSEVQSVDF		GO:0004867; GO:0005615; GO:0010951			K13963	TraesCS7A02G171200.1	100	2.92e-101
Cluster_01598	3	4	2075.17	519.8	25.0513	41531	0.691366	0.646385	519.669	520.36	24.8306	25.477	0.0706819	2075.17	0.00305979	2	2.97071	sp	Triticum aestivum	P27736	Granule-bound starch synthase 1, chloroplastic/amyloplastic	NKEALQAEVGLPVDRKVPL		GO:0004373; GO:0009501; GO:0009507; GO:0019252; GO:0102502	GO:0019863	GO:0019863	K13679	TraesCS7A02G070100.1	98.211	0
Cluster_01599	4	4	2076.01	520.011	15.8005	41658	0.934881	2.14918	520.167	521.102	14.6404	16.7895	0.204499
Cluster_01600	4	4	2077.17	520.299	19.0616	41718	0.934881	1.33683	520.167	521.102	18.4036	19.7405	0.0979848	1039.48	-0.00103011	1	0.986407	tr	Triticum aestivum	A0A3B6KG54	Protein kinase domain-containing protein	SSSYNRER	Guanidinyl [N-term S]	GO:0003700; GO:0004672; GO:0005524; GO:0005634; GO:0006355; GO:0043565				TraesCS5A02G215200.1	100	0
Cluster_01601	3	4	2076.08	520.028	21.4001	41667	0.700946	1.6388	520.167	520.868	20.2077	21.8465	0.177616
Cluster_01602	3	4	2075.99	520.005	15.2671	41689	0.629825	1.54323	520.239	520.868	14.1123	15.6555	0.140894	1039.48	-0.00652307	0	1.51993	tr	Triticum aestivum	A0A3B6RN97	SEC7 domain-containing protein	ITETDATTF	Guanidinyl [N-term I]	GO:0005085; GO:0005802; GO:0005829; GO:0015031; GO:0016020; GO:0032012			K18442	TraesCS7A02G398300.1	100	0
Cluster_01603	3	4	2077.17	520.299	19.0616	41750	0.609526	1.12193	520.259	520.868	18.6713	19.7932	0.182621	1038.65	-0.00215896	0	2.09444	tr	Triticum aestivum	A0A3B6EGB6	Tr-type G domain-containing protein	IRPVLTVNK		GO:0003746; GO:0003924; GO:0005525; GO:0006414; GO:0043022; GO:1990904	GO:0005730	GO:0005730	K03234	TraesCS3A02G232300.1	100	0
Cluster_01604	3	4	2076.89	520.23	39.122	41734	0.589516	0.494063	520.452	521.041	38.7027	39.1968	0.162117
Cluster_01605	3	4	2080.24	521.066	17.0667	41875	0.682497	0.48194	521.174	521.856	16.8794	17.3614	0.0441426	1560.72	-0.00973565	0	1.60249	sp	Triticum aestivum	P16347	Endogenous alpha-amylase/subtilisin inhibitor	DPPPVHDTDGNELR		GO:0004867; GO:0015066				TraesCS2B02G392500.1.cds1	99.444	7.91e-134
Cluster_01606	5	4	2081.09	521.28	17.8771	41958	1.22334	1.34277	521.174	522.397	17.5959	18.9387	0.221751	2082.04	-0.00161565	0	3.35699	tr	Triticum aestivum	A0A3B6I5M0	Uncharacterized protein	QQQHHQPQQEVQLEGLR		GO:0045735				TraesCS4A02G453600.1.cds1	100	0
Cluster_01607	3	4	2080.23	521.066	20.0739	41881	0.713089	1.49699	521.174	521.887	18.9387	20.4357	0.0755865	1040.53	-0.00165608	1	1.71329	tr	Triticum aestivum	A0A077RFA6	Uncharacterized protein	DAWPRQAR	Guanidinyl [N-term D]					TraesCS3B02G399700.1.cds1	100	4.44e-93
Cluster_01608	3	4	2080.23	521.065	26.372	41888	0.641774	2.08532	521.204	521.846	25.2415	27.3268	0.122096	1041.61	0.000628278	0	3.08024	tr	Triticum aestivum	A0A3B6I054	Germin-like protein	VDAGVVELLK		GO:0005618; GO:0030145; GO:0048046	GO:1902693	GO:1902693		TraesCS4A02G278900.1.cds1	100	1.28e-163
Cluster_01609	3	4	2080.73	521.189	14.5911	41909	0.652336	0.535303	521.397	522.05	14.3327	14.868	0.235777
Cluster_01610	4	4	2083.98	522.002	14.9776	42073	0.939489	1.25911	521.907	522.846	14.7018	15.9609	0.29478	1042.57	0.000138837	0	2.08695	tr	Triticum aestivum	A0A3B6N2I4	NB-ARC domain-containing protein	ISSLPENVGK		GO:0043531				TraesCS5D02G499200.1	100	0
Cluster_01611	5	4	2083.97	522.001	13.8738	42070	1.1033	1.55242	521.958	523.061	12.695	14.2474	0.0623384
Cluster_01612	3	4	2086.01	522.509	28.7755	42225	0.592949	1.58815	522.468	523.061	28.5277	30.1158	0.205284
Cluster_01613	3	4	2089.98	523.502	15.9327	42398	0.635687	1.14409	523.461	524.096	14.9316	16.0757	0.164769
Cluster_01614	5	4	2091.04	523.768	23.0445	42451	1.18077	1.60835	523.686	524.867	21.9602	23.5686	0.242861	1046.58	-0.000396859	0	1.52149	tr	Triticum aestivum	A0A3B6GZ98	Uncharacterized protein	RSLRAKSTE		GO:0000445; GO:0003729; GO:0006397; GO:0006406			K12879	TraesCS3D02G418000.2	100	0
Cluster_01615	3	4	2091.11	523.785	25.2152	42509	0.656732	1.11032	523.737	524.394	24.5377	25.648	0.0258475	2091.11	0.00535731	2	2.60704	sp	Triticum aestivum	P93692	Serpin-Z2B	SAEPEFLEQHIPRQKVAL		GO:0004867; GO:0005615; GO:0010951			K13963	TraesCS5D02G425800.1	99.749	0
Cluster_01616	4	4	2091.98	524.002	18.0878	42536	0.883858	0.861332	524.168	525.052	18.0181	18.8795	0.160182	1571.77	-0.00651159	1	1.52881	tr	Triticum aestivum	A0A3B6HSI3	Uncharacterized protein	SSICAAHTRWVSR	Carbamidomethyl [C4] Guanidinyl [N-term S]	GO:0003993				TraesCS4A02G048500.1	100	0
Cluster_01617	3	4	2093.99	524.504	13.4114	42632	0.575754	0.465077	524.456	525.031	13.0328	13.4979	0.0125491
Cluster_01618	6	4	2095.13	524.79	19.876	42681	1.47654	1.35418	524.682	526.158	19.0815	20.4357	0.215005	2095.13	0.000427086	0	2.16434	tr	Triticum aestivum	A0A0S2GJQ1	Low-molecular-weight glutenin subunit	RQIPEQSRHESIRAIIY		GO:0045735				TraesCS1B02G011300.1.cds1	50.98	6.84e-16
Cluster_01619	4	4	2094.96	524.747	20.5215	42618	0.854242	1.28075	524.682	525.536	20.2643	21.545	0.173793	2097.96	-0.0191711	3	1.90745	tr	Triticum aestivum	A0A3B6TH41	NAC domain-containing protein	PIEAEPVTGANTGVEMGQQE	Guanidinyl [N-term P]	GO:0003677; GO:0006355				TraesCS7D02G207400.1.cds1	100	0
Cluster_01620	4	4	2096.98	525.251	26.9641	42752	0.868505	1.02079	525.175	526.044	26.4424	27.4632	0.0485066	2096.96	0.0196649	0	1.50082	tr	Triticum aestivum	A0A3B6RFW4	DUF295 domain-containing protein	VFQATGLSSGCGQWTEVDR	Carbamidomethyl [C11]					TraesCS7A02G186000.1	100	1.09e-168
Cluster_01621	5	4	2099.08	525.778	15.5454	42886	1.17952	1.64555	525.681	526.86	14.2474	15.8929	0.266915	1049.56	0.000192838	2	1.66796	tr	Triticum aestivum	A0A3B5ZQA3	Protein kinase domain-containing protein	FKDTLDRR		GO:0004674; GO:0005524; GO:0005886; GO:0009755; GO:0016021				TraesCS1D02G051000.1	100	0
Cluster_01622	3	4	2102.19	526.555	20.7306	42995	0.608963	0.580893	526.489	527.098	20.4921	21.073	0.026033	1051.58	-0.00527291	1	1.52672	tr	Triticum aestivum	A0A2X0S9W8	PHD-type domain-containing protein	GKKALTMVY	Guanidinyl [K2]	GO:0005634; GO:0006355; GO:0031490; GO:0042393; GO:0046872				TraesCS2D02G426400.7	100	0
Cluster_01623	4	4	2107.92	527.988	19.7353	43297	0.831339	1.54997	528.184	529.015	18.9906	20.5405	0.178982	2109.05	0.0199562	3	1.67739	tr	Triticum aestivum	A0A3B6LP30	Uncharacterized protein	KSQGNYEEWRLASSSKR	Guanidinyl [K1 K16]	GO:0005783; GO:0016021; GO:0045703			K10251	TraesCS5B02G268900.1	100	0
Cluster_01624	5	4	2113.04	529.267	16.2526	43466	1.15761	1.93477	529.14	530.298	15.5125	17.4473	0.195693	1056.55	-0.00744603	0	1.90294	tr	Triticum aestivum	A0A3B6KJA2	Uncharacterized protein	ITVGQGPEEK		GO:0004329; GO:0005524; GO:0035999	GO:0005829	GO:0005829	K01938	TraesCS5A02G232800.1	100	0
Cluster_01625	3	4	2112.29	529.079	36.6051	43524	0.562495	1.50216	529.296	529.859	35.9346	37.4368	0.232544	1585.65	0.00741929	2	1.30539	tr	Triticum aestivum	A0A3B5XU09	Uncharacterized protein	VDTTYFHSACEAW	Carbamidomethyl [C10]					TraesCS1A02G031000.1	100	0
Cluster_01626	3	4	2114.01	529.509	22.7985	43595	0.624342	1.31307	529.453	530.077	22.2555	23.5686	0.0679661	2114.02	-0.00607947	1	3.42893	tr	Triticum aestivum	B7U6L4	Globulin 3	RQASEGDQGHHWPLPPFR						TraesCS4A02G296000.1	99.15	0
Cluster_01627	3	4	2115.96	529.997	13.8728	43667	0.596463	0.959018	529.942	530.538	13.6089	14.5679	0.106936
Cluster_01628	3	4	2116.95	530.244	31.2879	43731	0.596703	0.845625	530.444	531.041	30.9087	31.7543	0.275487	2117.96	-0.00729464	2	1.95671	tr	Triticum aestivum	A0A3B6EFS4	Uncharacterized protein	CSSEDGILDLGGRDDEPRK	Carbamidomethyl [C1]					TraesCS3A02G159000.1.cds1	100	8.85e-99
Cluster_01629	3	4	2117.51	530.384	17.9166	43747	0.691089	1.56425	530.528	531.219	17.2112	18.7755	0.127996
Cluster_01630	3	4	2119.94	530.991	24.389	43868	0.690903	0.605773	531.146	531.837	24.1558	24.7616	0.221581	1590.72	-0.0117001	0	1.56522	tr	Triticum aestivum	A0A3B6KSP3	Uncharacterized protein	STYAGGEEMGLTFTK		GO:0005525; GO:0006886; GO:0016192	GO:0005774	GO:0005774	K07937	TraesCS5A02G467400.1	100	1.27e-158
Cluster_01631	3	4	2122.91	531.735	14.6302	43994	0.715512	2.65126	531.679	532.395	13.1324	15.7837	0.113319
Cluster_01632	3	4	2125.95	532.494	18.5443	44172	0.587762	1.66925	532.447	533.035	17.9477	19.6169	0.24894	1594.95	0.00859561	2	1.95772	tr	Triticum aestivum	A0A3B6NQV8	SANT domain-containing protein	RLSELVVGTKKPNL	Guanidinyl [K10]	GO:0000976; GO:0005634; GO:0006355				TraesCS6A02G266400.1	100	0
Cluster_01633	4	4	2127.15	532.795	24.1372	44179	0.947813	1.48568	532.74	533.688	23.1983	24.684	0.0954405
Cluster_01634	3	4	2129.06	533.272	15.8147	44218	0.716897	1.46871	533.171	533.888	15.3499	16.8186	0.0938553
Cluster_01635	3	4	2130	533.508	15.2349	44301	0.633194	0.871733	533.445	534.079	14.8185	15.6903	0.065481
Cluster_01636	4	4	2130.12	533.537	22.8046	44315	0.950386	1.10657	533.445	534.396	22.0185	23.1251	0.29915	1599.84	-0.0136911	4	0.954919	tr	Triticum aestivum	A0A3B6EFN5	S-acyltransferase	TFVSVWFVGGLTVF	Guanidinyl [N-term T]	GO:0005783; GO:0005794; GO:0006612; GO:0016021; GO:0018230; GO:0019706			K16675	TraesCS3A02G191600.1	100	0
Cluster_01637	3	4	2129.09	533.28	18.2626	44264	0.591009	0.890525	533.477	534.068	18.0482	18.9387	0.117445
Cluster_01638	4	4	2132.06	534.022	15.8531	44402	0.910258	1.87405	534.163	535.073	14.8908	16.7648	0.0695878	1596.81	-0.00566896	2	1.52069	tr	Triticum aestivum	A0A3B6KGR3	Uncharacterized protein	AILASYSGNEVVAVY	Guanidinyl [N-term A]	GO:0000184; GO:0005697; GO:0042162; GO:0070034			K14409	TraesCS5A02G162700.1	100	0
Cluster_01639	5	4	2133.15	534.294	24.1068	44448	1.22821	1.7846	534.163	535.391	23.046	24.8306	0.0757118	2133.17	-0.0205527	3	1.56547	tr	Triticum aestivum	A0A3B6BWI3	Uncharacterized protein	LRPSKAELQPAPEAVMSLL	Guanidinyl [N-term L K5]					TraesCS2B02G009200.1.cds1	100	6.03e-131
Cluster_01640	3	4	2134.1	534.533	17.2155	44463	0.540085	1.74002	534.533	535.073	16.5925	18.3326	0.176956	1065.51	-0.000517684	1	1.32153	tr	Triticum aestivum	A0A1D6RPF3	Uncharacterized protein	TVCRDFAR	Carbamidomethyl [C3] Guanidinyl [N-term T]	GO:0000381; GO:0003723; GO:0005654; GO:0005737; GO:0046872			K14943	TraesCS2D02G306100.1	100	0
Cluster_01641	3	4	2137.96	535.497	16.543	44627	0.627716	0.426888	535.402	536.03	16.2743	16.7012	0.157314
Cluster_01642	3	4	2137.3	535.333	17.8058	44642	0.617287	1.66673	535.529	536.147	17.1576	18.8243	0.0501396	1069.62	-0.000639767	1	1.70972	tr	Triticum aestivum	A0A3B5Y072	Nucleoside diphosphate kinase	GLKLQNVEK	Guanidinyl [K9]	GO:0004550; GO:0005524; GO:0006183; GO:0006228; GO:0006241	GO:0004550	GO:0004550	K00940	TraesCS1A02G217200.1	100	2.53e-108
Cluster_01643	3	4	2140.3	536.083	16.838	44751	0.700489	1.93423	535.966	536.666	15.7599	17.6941	0.265423	3209.45	-0.0040016	5	1.15553	tr	Triticum aestivum	A0A2X0TQC3	DUF1618 domain-containing protein	YFLYKAGESPSLEWIPSPYEYNDGDLD	Guanidinyl [N-term Y]
Cluster_01644	3	4	2143.82	536.963	17.2	45052	0.543423	1.68757	537.164	537.707	15.8091	17.4966	0.295379
Cluster_01645	3	4	2144.2	537.058	17.9787	45016	0.724849	1.63196	537.174	537.899	17.4966	19.1286	0.011252
Cluster_01646	4	4	2145.02	537.263	18.5373	45017	0.967301	1.09773	537.174	538.141	18.0804	19.1781	0.230012	2145.07	-0.00221985	0	2.37528	tr	Triticum aestivum	A0A060AAZ6	High-molecular-weigh glutenin subunit 1Bx14	RDVSPGCRPITVSPGTRQY	Carbamidomethyl [C7]	GO:0045735
Cluster_01647	3	4	2145.17	537.299	25.2614	45060	0.724849	1.27294	537.174	537.899	24.2934	25.5663	0.0677996	2145.17	-9.18941e-05	0	1.54514	tr	Triticum aestivum	A0A024FR39	Protein disulfide-isomerase	VQGFPTLKIFRNGGKNIQE		GO:0003756; GO:0005788	GO:0005788	GO:0005788	K09580	TraesCS4A02G214200.1	97.782	0
Cluster_01648	3	4	2144.16	537.047	39.7921	45064	0.60761	1.63267	537.238	537.846	38.6646	40.2972	0.263421	2145.09	0.00664757	5	1.6545	tr	Triticum aestivum	A0A077RR75	F-box domain-containing protein	AGSSYRFAYWTVGDGIVLAL						TraesCS3B02G178500.1.cds1	100	0
Cluster_01649	3	4	2146.21	537.56	20.9164	45116	0.658778	0.79458	537.451	538.11	20.4357	21.2303	0.0619332
Cluster_01650	3	4	2146.17	537.55	25.2686	45123	0.61629	1.10483	537.483	538.099	24.4615	25.5663	0.116994
Cluster_01651	6	4	2146.21	537.56	26.3015	45125	1.38737	1.89691	537.483	538.871	25.5663	27.4632	0.20454	1073.61	-0.000428782	3	2.52427	sp	Triticum aestivum	P93693	Serpin-Z1B	LLKPSFQEL		GO:0004867; GO:0005615; GO:0010951			K13963	TraesCS5D02G368900.1	99.499	0
Cluster_01652	3	4	2146.11	537.535	32.5656	45135	0.605774	0.67917	537.483	538.089	32.2119	32.8911	0.236972	2146.12	-0.00436259	1	2.98185	sp	Triticum aestivum	P62786	Histone H4 variant TH091	IFLENVIRDAVTYTEHAR		GO:0000786; GO:0003677; GO:0005634; GO:0046982	GO:0005730	GO:0005730	K11254	TraesCS2D02G413100.1.cds1	100	3.05e-68
Cluster_01653	4	4	2148.23	538.064	19.2859	45283	0.921884	1.91864	538.163	539.084	18.4036	20.3223	0.196207	1074.6	0.00883879	1	1.75789	tr	Triticum aestivum	A0A3B6RPE4	Uncharacterized protein	ASVGVAGFRK	Guanidinyl [N-term A K10]	GO:0005524; GO:0006952; GO:0043531				TraesCS7A02G531400.1	100	0
Cluster_01654	3	4	2148.91	538.236	13.0999	45273	0.609633	1.57648	538.443	539.052	12.1927	13.7692	0.139277	1075.52	-0.00714205	1	1.51196	tr	Triticum aestivum	A0A3B6HUH4	Uncharacterized protein	DDPEVKNLF						TraesCS4A02G102500.1	100	0
Cluster_01655	3	4	2150.09	538.529	13.9951	45324	0.587343	0.583965	538.486	539.074	13.7212	14.3051	0.230267	2150.1	-0.00440124	4	1.88816	tr	Triticum aestivum	A0A3B6TQU9	PEROXIDASE_4 domain-containing protein	PTDKALLDDAEFRRYVEL		GO:0006979; GO:0016688; GO:0020037; GO:0046872	GO:0046861	GO:0046861	K00434	TraesCS7D02G272500.2	100	0
Cluster_01656	3	4	2150.17	538.55	18.603	45332	0.661959	1.58136	538.497	539.159	17.5472	19.1286	0.131766	1075.48	-0.00310531	0	0.840766	tr	Triticum aestivum	A0A3B6SMD9	Uncharacterized protein	GGSWSGGGVDR	Guanidinyl [N-term G]					TraesCS7B02G380400.1.cds1	100	5.06e-66
Cluster_01657	3	4	2152.1	539.032	20.6426	45479	0.676408	1.34977	539.181	539.857	20.2643	21.6141	0.263973	5380.62	-0.053585	8	2.14625	tr	Triticum aestivum	A0A3B6C4S6	PHD-type domain-containing protein	PNPALGNGDQSVEKVVPPSYELPGAKTTQRDGSEKNKGDELNSASSRKGDD	Guanidinyl [K35]	GO:0046872				TraesCS2B02G257600.1	100	0
Cluster_01658	3	4	2152.14	539.043	23.5734	45458	0.687137	3.55717	539.181	539.868	22.8165	26.3736	0.237492	1077.53	-0.00149703	0	2.5142	tr	Triticum aestivum	A0A3B6HSI5	Uncharacterized protein	GYPLLEACR	Carbamidomethyl [C8]	GO:0016491			K08059	TraesCS4A02G112300.1	100	0
Cluster_01659	3	4	2152.12	539.037	16.3483	45468	0.56934	1.40047	539.288	539.857	15.9609	17.3614	0.16971	1077.51	0.00399384	1	1.27482	tr	Triticum aestivum	A0A3B6LGI2	NAB domain-containing protein	VDEMKAESK	Guanidinyl [K5]	GO:0005886; GO:0051015				TraesCS5B02G062100.1	100	0
Cluster_01660	4	4	2154.11	539.535	16.6173	45527	0.998796	0.680167	539.384	540.383	16.1993	16.8794	0.146499	1077.52	-3.77586e-05	0	1.50963	tr	Triticum aestivum	A0A3B6RB95	ULP_PROTEASE domain-containing protein	LTSVSGAACGR	Carbamidomethyl [C9]	GO:0005634; GO:0008234; GO:0016926				TraesCS7A02G158200.1	100	0
Cluster_01661	5	4	2154.2	539.556	24.403	45539	1.03103	2.56288	539.556	540.587	23.8108	26.3736	0.15527	2154.14	0.00189336	2	3.46202	tr	Triticum aestivum	A0A3B6IYD4	Beta-amylase	SNNLIKHGDKILDEANKVF		GO:0000272; GO:0016161; GO:0102229	GO:0042802	GO:0042802	K01177	TraesCS4B02G393500.2	100	0
Cluster_01662	3	4	2156.23	540.066	15.181	45631	0.644568	1.45289	540.007	540.652	14.0034	15.4563	0.134465	3776.77	-0.028303	6	1.68721	tr	Triticum aestivum	A0A3B6MVL5	Uncharacterized protein	YCTQHAPKADDAAAADSTGTATAVKPDEEKLKAFD	Carbamidomethyl [C2] Guanidinyl [K8 K30]	GO:0005634; GO:0005737; GO:0016567; GO:0031146; GO:0097602			K03094	TraesCS5D02G337200.1	100	0
Cluster_01663	3	4	2157.06	540.273	39.3417	45703	0.580821	0.39975	540.48	541.061	39.1464	39.5462	0.229124	2158.07	-0.011803	3	1.70039	tr	Triticum aestivum	A0A3B6EPL1	RING-type domain-containing protein	GSVAVAFTRAPSPRAVVDDDE						TraesCS3A02G423800.1.cds1	100	0
Cluster_01664	4	4	2162.13	541.539	26.2764	45864	0.906443	1.07727	541.492	542.398	25.7423	26.8196	0.255736	1622.95	0.000258755	1	2.73099	tr	Triticum aestivum	A0A3B6KSH4	Beta-amylase	QLFQLVHEAGLKLK		GO:0000272; GO:0016161; GO:0102229	GO:0042802	GO:0042802	K01177	TraesCS5A02G554200.1	100	0
Cluster_01665	3	4	2165.13	542.291	16.6723	46017	0.702491	1.06586	542.15	542.852	15.7837	16.8495	0.277758	1623.65	-0.00379762	1	1.58817	tr	Triticum aestivum	A0A3B5Z3L0	ENDO3c domain-containing protein	NCSGPVSDQSVSMGAE	Carbamidomethyl [C2]	GO:0003677; GO:0003824; GO:0005634; GO:0006284; GO:0046872; GO:0051539				TraesCS1B02G364100.2	100	0
Cluster_01666	3	4	2164.99	542.255	19.102	46024	0.702491	1.36942	542.15	542.852	18.7309	20.1003	0.248848	2167.07	-0.0156859	3	2.10613	tr	Triticum aestivum	A0A3B6EBJ0	Uncharacterized protein	GKQGFNKGAGTSKQGGSTAGSSR						TraesCS3A02G070600.1	100	0
Cluster_01667	3	4	2164.07	542.026	20.4997	45938	0.702491	1.40247	542.15	542.852	19.5019	20.9044	0.136926
Cluster_01668	4	4	2164.14	542.043	25.046	45946	0.962221	1.75281	542.15	543.112	23.7242	25.477	0.257768	2164.08	-0.00559162	2	2.78778	sp	Triticum aestivum	Q03033	Elongation factor 1-alpha	GPTGLTTEVKSVEMHHESLL		GO:0003746; GO:0003924; GO:0005525; GO:0005737; GO:0006412; GO:0006414	GO:0090377	GO:0090377	K03231	TraesCS4D02G197200.1	100	0
Cluster_01669	7	4	2166.04	542.518	22.9934	46030	1.65727	1.15425	542.441	544.098	22.57	23.7242	0.138437	2166.05	-0.00408016	0	3.10597	tr	Triticum aestivum	A0A3B6IYD4	Beta-amylase	MHANLPHDPCVDPVAPLQR	Carbamidomethyl [C10]	GO:0000272; GO:0016161; GO:0102229	GO:0042802	GO:0042802	K01177	TraesCS4B02G393500.2	100	0
Cluster_01670	3	4	2165.99	542.504	15.6582	45976	0.605652	1.56987	542.452	543.058	14.391	15.9609	0.175263
Cluster_01671	3	4	2167.33	542.839	30.2745	46085	0.660381	1.12888	542.776	543.437	29.9127	31.0416	0.221178	2709.36	-0.00594716	8	1.8014	tr	Triticum aestivum	A0A3B6I293	PRP38_assoc domain-containing protein	RGHERRDRDSDRNGRSSGRRSR	Guanidinyl [N-term R]	GO:0000398; GO:0071011			K12850	TraesCS4A02G387900.1	100	0
Cluster_01672	4	4	2168.08	543.026	23.9541	46123	0.953834	1.19745	542.949	543.903	23.4866	24.684	0.275634	2712.44	-0.00483611	4	2.18259	tr	Triticum aestivum	A0A077S5X0	Uncharacterized protein	ALDLRNAKNSAGSAVDTIDNVRRTR		GO:0005634; GO:0007064; GO:0051301			K11267	TraesCS3B02G413400.3	100	0
Cluster_01673	3	4	2169.23	543.314	20.8598	46175	0.585801	1.92811	543.523	544.109	19.6169	21.545	0.263802	2168.21	-0.0170723	4	1.2375	tr	Triticum aestivum	A0A3B6SPH1	Uncharacterized protein	LKKENEELEKTRVKKE	Guanidinyl [N-term L K2 K14 K15]					TraesCS7B02G449400.1	100	0
Cluster_01674	4	4	2171.03	543.765	15.181	46277	0.890604	1.22251	543.675	544.566	14.5374	15.7599	0.0653104	2171.03	-0.00629989	2	1.99546	tr	Triticum aestivum	A0A290XYT7	Omega-gliadin (Fragment)	SHQQQPFPQKSYPQQPY	Guanidinyl [N-term S K10]					TraesCSU02G272393.1.cds1	100	5.65e-65
Cluster_01675	4	4	2171.05	543.769	15.433	46263	0.967083	1.14042	543.675	544.643	14.7911	15.9315	0.180853	1629.71	0.0073079	1	0.558227	tr	Triticum aestivum	A0A3B6LTT4	DNA (cytosine-5)-methyltransferase	QICDDEQAGSDKHK	Carbamidomethyl [C3]	GO:0003677; GO:0003682; GO:0003886; GO:0005634	GO:0016458	GO:0016458	K00558	TraesCS5B02G447800.2	100	0
Cluster_01676	5	4	2173.12	544.288	28.0019	46344	1.2397	0.978545	544.164	545.403	27.4632	28.4418	0.0979903	2173.12	-0.00360983	1	2.60715	tr	Triticum aestivum	A0A1B1V4Q3	Glyceraldehyde-3-phosphate dehydrogenase	WGYSNRVVDLIRHMAKTQ		GO:0006006; GO:0016620; GO:0050661; GO:0051287			K00134	TraesCS7A02G313100.3	99.407	0
Cluster_01677	3	4	2172.53	544.139	18.5374	46329	0.620559	2.05654	544.359	544.979	17.7366	19.7932	0.158
Cluster_01678	3	4	2174.01	544.51	12.1998	46375	0.738892	1.53554	544.653	545.392	11.4519	12.9874	0.27193	1087.52	-0.00811317	1	1.11711	tr	Triticum aestivum	D0QEJ3	Receptor-like kinase	SIHVGHSYF	Guanidinyl [N-term S]	GO:0004672; GO:0005524; GO:0016021; GO:0030247				TraesCS1D02G015400.1	95.665	0
Cluster_01679	3	4	2175.1	544.782	36.4139	46453	0.673289	4.3187	544.73	545.403	32.3312	36.6499	0.155176	2175.09	0.0147431	6	1.30866	tr	Triticum aestivum	W5BX18	Uncharacterized protein	KTDKKGGGKKKDGDDEKEE	Guanidinyl [K4 K9]					TraesCS2D02G248800.1.cds1	100	0
Cluster_01680	7	4	2177.02	545.262	12.5642	46472	1.63942	1.53683	545.175	546.814	11.6928	13.2296	0.166109	1635.85	-0.0162741	1	2.19052	tr	Triticum aestivum	A0A3B6EEW7	Histone H2B	KPAEEEPAAEKAPAAK		GO:0000786; GO:0003677; GO:0005634; GO:0006334; GO:0046982	GO:0005730	GO:0005730	K11252	TraesCS3A02G088800.1.cds1	100	4.47e-103
Cluster_01681	3	4	2176.13	545.04	20.7218	46485	0.708384	1.46809	545.175	545.883	20.4921	21.9602	0.196033	1632.83	0.00829654	5	1.29591	tr	Triticum aestivum	A0A077RWJ0	Uncharacterized protein	NSKLMLLYNFVSY	Guanidinyl [N-term N]	GO:0003677; GO:0003899; GO:0006351; GO:0008270; GO:0016021			K03007	TraesCS3B02G374200.1	99.225	2.2e-91
Cluster_01682	5	4	2178.08	545.528	21.3414	46572	1.20283	1.60887	545.458	546.661	20.8427	22.4515	0.219991	1089.59	-0.00578897	0	2.33161	tr	Triticum aestivum	A0A3B6SCJ5	Peroxidase	GEAMQKVSKL		GO:0004601; GO:0005576; GO:0006979; GO:0009505; GO:0009506; GO:0020037; GO:0042744; GO:0046872			K00430	TraesCS7B02G132400.1	100	0
Cluster_01683	7	4	2178.09	545.531	13.8126	46551	1.59796	1.92653	545.469	547.067	12.9415	14.868	0.137491	2178.09	-0.00517545	2	2.82629	tr	Triticum aestivum	A0A3B6PTJ6	Rab protein	IKEKLPGGHGDQQHTGGTYR		GO:0009415				TraesCS6B02G383500.1	100	2.01e-149
Cluster_01684	4	4	2179.13	545.789	17.4137	46631	0.995967	1.04998	545.687	546.683	17.0739	18.1238	0.297031	1089.52	0.00211295	0	1.16972	tr	Triticum aestivum	A0A3B6JG18	Uncharacterized protein	WLANSEQSR						TraesCS4D02G094900.1.cds1	100	5.76e-154
Cluster_01685	5	4	2179.02	545.763	21.6915	46592	1.26053	1.96916	545.872	547.133	20.5405	22.5097	0.285916	1091.52	0.0103917	1	1.26588	tr	Triticum aestivum	A0A3B6NVR8	Uncharacterized protein	EENNAITLF	Guanidinyl [N-term E]	GO:0005524; GO:0006952; GO:0043531				TraesCS6A02G411800.1	100	0
Cluster_01686	4	4	2180.17	546.05	24.8689	46663	0.933122	2.23769	546.199	547.133	23.4103	25.648	0.185354	2181.14	0.00471888	0	2.34886	tr	Triticum aestivum	A0A3B6RP75	Aamy domain-containing protein	SSSKQIVSDMNEEKKIIVF		GO:0003844; GO:0004553; GO:0005978; GO:0009501; GO:0019252; GO:0043169; GO:0102752	GO:0003844	GO:0003844	K00700	TraesCS7A02G549100.5	100	0
Cluster_01687	3	4	2182.03	546.516	15.0101	46734	0.582221	1.33991	546.473	547.056	13.9817	15.3217	0.104614
Cluster_01688	3	4	2182.12	546.537	18.1305	46697	0.659153	1.40924	546.484	547.144	17.2112	18.6205	0.113936	1090.58	0.00782635	0	1.28823	tr	Triticum aestivum	G8HMZ0	Myo-inositol-1-phosphate synthase	KVESPNVRY		GO:0004512; GO:0006021; GO:0008654	GO:0005737	GO:0005737	K01858	TraesCS4A02G038500.1	99.02	0
Cluster_01689	3	4	2183.29	546.83	20.4391	46749	0.71251	2.07298	546.683	547.395	19.2741	21.3471	0.148954	1092.62	-0.0027024	0	2.64101	tr	Triticum aestivum	A0A3B6B068	Aldo_ket_red domain-containing protein	GKVKYIGLSE		GO:0047834	GO:0005829	GO:0005829		TraesCS2A02G326100.1	100	0
Cluster_01690	3	4	2181.88	546.476	9.00018	46756	0.559698	2.27707	546.694	547.253	9.00018	11.2772	0.157664	1091.43	0.00260183	0	0.884711	tr	Triticum aestivum	A0A3B5Y812	Protein kinase domain-containing protein	DGDDTRNHY		GO:0004674; GO:0005524; GO:0005634; GO:0005737; GO:0006897; GO:0018105	GO:0005634	GO:0005634	K02218	TraesCS1A02G442600.1	100	0
Cluster_01691	3	4	2184.98	547.252	14.3903	46880	0.600483	0.909898	547.46	548.061	13.6275	14.5374	0.268459
Cluster_01692	3	4	2188.01	548.01	18.4505	47056	0.614348	1.40924	547.918	548.533	17.2112	18.6205	0.103695	2187	-0.000556985	6	1.63859	tr	Triticum aestivum	A0A3B6AX71	PMD domain-containing protein	VKNLMKEDSDEKFDEVFD						TraesCS2A02G256800.1	100	0
Cluster_01693	3	4	2188.17	548.049	36.827	47072	0.582247	0.530623	548.258	548.84	36.6021	37.1328	0.143751	2189.2	-0.020203	6	2.42777	tr	Triticum aestivum	A0A3B6H340	Uncharacterized protein	PEVLGNLNKLKFLNLSGSY	Guanidinyl [N-term P K9]	GO:0005524; GO:0043531				TraesCS3D02G531700.1	100	0
Cluster_01694	3	4	2189.67	548.426	15.4083	47197	0.5714	0.699485	548.39	548.961	15.1651	15.8646	0.235995
Cluster_01695	3	4	2191.81	548.959	14.2364	47225	0.592185	1.59176	548.917	549.509	13.6497	15.2415	0.0515547
Cluster_01696	3	4	2193.14	549.292	18.4334	47245	0.715513	1.20092	549.17	549.886	18.301	19.5019	0.236472	1097.54	0.00165796	0	2.33257	tr	Triticum aestivum	Q6I6J8	Actin (Fragment)	GYSLTTTAER		GO:0005524; GO:0005856	GO:0005618	GO:0005618	K10355	TraesCS1D02G274400.1	100	7.56e-94
Cluster_01697	3	4	2194.01	549.511	11.9541	47343	0.596722	1.18904	549.466	550.063	11.5609	12.7499	0.148427
Cluster_01698	3	4	2193.01	549.26	11.9943	47274	0.596722	1.27021	549.466	550.063	11.7877	13.0579	0.0798068
Cluster_01699	3	4	2196	550.006	23.1401	47421	0.685342	0.59186	549.864	550.549	22.8947	23.4866	0.237207
Cluster_01700	3	4	2195.76	549.948	15.6553	47365	0.641187	1.58588	549.886	550.527	14.9539	16.5398	0.249649
Cluster_01701	3	4	2198.17	550.549	26.1173	47501	0.585994	1.63206	550.505	551.091	24.8886	26.5206	0.265264
Cluster_01702	3	4	2204.08	552.027	22.1218	47725	0.677112	1.91556	551.91	552.588	21.7319	23.6475	0.151975	2204.08	8.93723e-05	2	1.97099	tr	Triticum aestivum	A0A3B6LIH1	Uncharacterized protein	IDAVMQEWCKTMISLPAGL	Carbamidomethyl [C9] Guanidinyl [K10]	GO:0005739; GO:0009706; GO:0099402				TraesCS5B02G110100.1	100	0
Cluster_01703	3	4	2206.04	552.518	25.5613	47812	0.566898	2.46972	552.476	553.043	23.9727	26.4424	0.26682
Cluster_01704	5	4	2206.28	552.577	31.6111	47814	1.12364	0.77496	552.521	553.645	31.1777	31.9527	0.251739	1656.8	-0.0101476	2	2.02646	tr	Triticum aestivum	A0A3B5ZN85	Uncharacterized protein	GQLVHLTIESCDML	Carbamidomethyl [C11] Guanidinyl [N-term G]	GO:0005524; GO:0043531				TraesCS1D02G040400.1	100	0
Cluster_01705	3	4	2206.85	552.721	29.4809	47835	0.578334	0.598438	552.676	553.255	29.1576	29.7561	0.0700842
Cluster_01706	3	4	2207.38	552.853	21.6079	47844	0.667974	1.7122	553.01	553.678	21.0174	22.7296	0.183785
Cluster_01707	4	4	2208.99	553.256	10.1973	47857	0.924702	1.67789	553.155	554.079	9.29297	10.9709	0.232724	1105.52	-0.000247963	0	1.2512	tr	Triticum aestivum	A0A3B6ITN5	Uncharacterized protein	FNTPASEANR		GO:0007010; GO:0008017				TraesCS4B02G245400.1	100	0
Cluster_01708	3	4	2208.16	553.048	26.8196	47896	0.568136	1.78404	553.299	553.867	25.477	27.2611	0.23402	2210.19	-0.00259864	1	1.8795	tr	Triticum aestivum	A0A3B6LXL5	Mediator of RNA polymerase II transcription subunit 13	SPHSKSSFTKGQPGNKKQIL	Guanidinyl [K16]	GO:0003712; GO:0006357; GO:0016592			K15164	TraesCS5B02G563700.1	100	0
Cluster_01709	3	4	2210.08	553.527	9.21741	47975	0.590719	0.431705	553.477	554.068	9.00018	9.43188	0.211168
Cluster_01710	3	4	2210.08	553.526	9.70657	47976	0.601874	1.83259	553.477	554.079	9.08368	10.9163	0.0684492
Cluster_01711	3	4	2210.08	553.527	10.4292	47980	0.601874	2.19482	553.477	554.079	9.45301	11.6478	0.18496
Cluster_01712	3	4	2209.07	553.276	10.7064	47916	0.590719	1.3139	553.477	554.068	10.4844	11.7983	0.057272
Cluster_01713	3	4	2210.18	553.552	12.6905	47984	0.613029	1.35525	553.477	554.09	12.0812	13.4364	0.0834788	1103.54	-0.00206244	0	1.24886	tr	Triticum aestivum	A0A2X0SKT3	Protein kinase domain-containing protein	ISQQAQPAGY	Guanidinyl [N-term I]
Cluster_01714	3	4	2210.17	553.549	21.083	47968	0.557274	1.72731	553.489	554.046	20.8427	22.57	0.134847
Cluster_01715	3	4	2210.12	553.537	27.5464	47986	0.568445	1.26663	553.5	554.068	27.2611	28.5277	0.186183
Cluster_01716	3	4	2211.96	553.996	11.6207	48048	0.658917	0.71613	554.169	554.827	11.5857	12.3018	0.0595714
Cluster_01717	3	4	2212.11	554.035	14.8054	48096	0.6366	1.61739	554.191	554.827	13.6497	15.2671	0.208824	1106.54	0.00361942	2	1.16541	tr	Triticum aestivum	A0A3B6FM40	RING-type domain-containing protein	KSCRCGGLK	Carbamidomethyl [C3 C5] Guanidinyl [K1]	GO:0003700; GO:0005634; GO:0008270; GO:0016021			K15683	TraesCS3B02G153700.1	100	0
Cluster_01718	3	4	2212.14	554.042	17.3587	48059	0.670136	1.35552	554.191	554.861	17.0096	18.3651	0.238088
Cluster_01719	3	4	2215.02	554.763	14.1704	48169	0.63756	1.76855	554.727	555.364	13.1854	14.9539	0.175282
Cluster_01720	3	4	2215.07	554.776	20.3271	48197	0.694079	0.89296	554.995	555.689	20.0114	20.9044	0.23965	1108.63	-0.0100655	3	1.6459	tr	Triticum aestivum	A0A3B6QFI2	Uncharacterized protein	VSILSAAFLF	Guanidinyl [N-term V]	GO:0005576; GO:0006949; GO:0009506; GO:0019953	GO:0009506	GO:0009506	K20628	TraesCS6D02G218500.1	100	0
Cluster_01721	3	4	2217.08	555.276	18.8669	48247	0.635892	0.547592	555.454	556.09	18.581	19.1286	0.250032
Cluster_01722	3	4	2218.01	555.51	23.0951	48292	0.703709	1.78365	555.689	556.393	22.5097	24.2934	0.076641	1664.94	-0.00262406	0	1.9718	tr	Triticum aestivum	A0A3B6B2Z6	Uncharacterized protein	IVAMQAPVTVERPVR		GO:0004497; GO:0005509			K17991	TraesCS2A02G367200.1	100	0
Cluster_01723	3	4	2222.29	556.58	21.4966	48459	0.709988	1.17166	556.461	557.171	20.9576	22.1293	0.0655179
Cluster_01724	4	4	2222.09	556.529	18.4782	48482	0.946193	1.04929	556.472	557.419	18.2688	19.3181	0.183978
Cluster_01725	3	4	2224.29	557.081	28.3908	48555	0.596455	1.53696	557.036	557.633	27.5416	29.0786	0.0534007	2781.6	0.000265936	0	1.50467	tr	Triticum aestivum	A0A3B6RDV9	Peroxidase	MSRLSMATLLLLSLALATAPRLAVVE	Guanidinyl [N-term M]	GO:0004601; GO:0005576; GO:0006979; GO:0009505; GO:0009506; GO:0020037; GO:0042744; GO:0046872			K00430	TraesCS7A02G234000.1	100	0
Cluster_01726	4	4	2225.94	557.492	22.6736	48651	0.912947	0.866462	557.441	558.354	22.3953	23.2618	0.14911
Cluster_01727	3	4	2225.93	557.491	24.4361	48654	0.597124	0.605773	557.452	558.05	24.1558	24.7616	0.0741856	2225.92	0.01292	6	1.34217	tr	Triticum aestivum	A0A3S7GU51	HSFA2i	GHREAGGAGGDASGAEVDNDVED	Guanidinyl [N-term G]	GO:0003700; GO:0005634; GO:0043565			K09419	TraesCS5D02G393200.1	93.103	0
Cluster_01728	4	4	2229.25	558.319	15.5197	48719	0.982567	1.27947	558.162	559.145	15.0999	16.3793	0.298515	2230.25	0.0149401	4	2.15505	tr	Triticum aestivum	A0A3B6SPF3	DUF4220 domain-containing protein	INAGGATLVPAAMLVLAAGVFKF		GO:0016021				TraesCS7B02G447400.1.cds1	100	0
Cluster_01729	3	4	2232.27	559.075	16.0779	48913	0.622295	1.63224	559.02	559.643	15.2173	16.8495	0.11452	1116.6	-0.00136227	2	1.71037	sp	Triticum aestivum	P30523	Glucose-1-phosphate adenylyltransferase small subunit, chloroplastic/amyloplastic	TEADKKLLAE		GO:0005524; GO:0005978; GO:0008878; GO:0009501; GO:0009507; GO:0019252	GO:0009501	GO:0009501	K00975	TraesCS7B02G183300.2	99.789	0
Cluster_01730	4	4	2233.02	559.262	14.1047	48942	0.894545	0.684282	559.179	560.073	13.7692	14.4535	0.072716	2233.02	0.00458627	2	1.62382	tr	Triticum aestivum	A0A3B6NUZ9	alpha-1,2-Mannosidase	ASIRDVSTMNLEDHQHSFF		GO:0004571; GO:0005509; GO:0005783; GO:0005886; GO:0005975; GO:0009926; GO:0010252; GO:0010315; GO:0010329; GO:0044322; GO:1904380; GO:1904382	GO:0005783	GO:0005783	K10084	TraesCS6A02G309800.1	100	0
Cluster_01731	3	4	2234.04	559.518	13.3797	48993	0.600394	0.380802	559.484	560.085	13.2071	13.5879	0.196593
Cluster_01732	5	4	2234.19	559.554	25.3126	49001	1.11095	1.70943	559.496	560.607	24.9626	26.6721	0.237073	2235.22	0.0130635	2	2.54691	tr	Triticum aestivum	A0A3B6AYW2	Uncharacterized protein	VPNKEIMEIGKQKLYAKY	Guanidinyl [N-term V K4]	GO:0004252				TraesCS2A02G303100.1.cds1	100	0
Cluster_01733	3	4	2238.18	560.553	13.1632	49120	0.600146	1.20581	560.504	561.105	12.6592	13.865	0.0654333	2237.25	-0.00813792	3	2.14389	tr	Triticum aestivum	A0A3B6NN09	F-box domain-containing protein	FAQPVEILSDGRIVLSAPGRL						TraesCS6A02G140700.1	100	0
Cluster_01734	3	4	2237.37	560.351	16.4702	49097	0.644915	1.23749	560.516	561.161	16.3098	17.5472	0.171746
Cluster_01735	4	4	2238.31	560.585	28.9481	49143	0.871377	0.758082	560.527	561.398	28.5925	29.3506	0.0673772	1680.89	-0.00508429	2	4.23738	tr	Triticum aestivum	A0A0E3UR73	Alpha-gliadin (Fragment)	QPQQLPQFEAIRNL		GO:0045735				TraesCS6A02G049400.1.cds1	97.203	3.84e-177
Cluster_01736	3	4	2242.13	561.54	26.4783	49309	0.683773	2.19613	561.444	562.128	25.648	27.8441	0.215839	2241.14	-0.0168963	4	1.59022	tr	Triticum aestivum	A0A3B6T835	Protein kinase domain-containing protein	EEKRPCISEIINELNKID	Carbamidomethyl [C6] Guanidinyl [K3]	GO:0004499; GO:0004672; GO:0005524; GO:0016021; GO:0050660; GO:0050661			K11816	TraesCS7D02G038500.1	100	0
Cluster_01737	3	4	2242.31	561.584	16.039	49356	0.59315	0.884285	561.534	562.128	15.6555	16.5398	0.282424
Cluster_01738	3	4	2243.09	561.78	16.7091	49292	0.73199	1.23034	561.682	562.414	16.5398	17.7701	0.246189	3364.65	0.0329618	0	2.75179	tr	Triticum aestivum	A0A3B6CCQ1	F-box domain-containing protein	TLLLNDWCLAADHNALMCFLQHSPILEK	Carbamidomethyl [C8 C18] Guanidinyl [K28]	GO:0009134; GO:0016020; GO:0017110				TraesCS2B02G479300.1	100	0
Cluster_01739	4	4	2242.11	561.534	34.1336	49312	0.836255	1.27802	561.738	562.575	33.2077	34.4858	0.175339	2243.1	-0.0221503	2	1.37977	tr	Triticum aestivum	A0A2X0S9G7	Uncharacterized protein	KDVMSYRAPDPSEEKPQPK	Guanidinyl [K1]
Cluster_01740	3	4	2245.17	562.3	14.6969	49384	0.78004	1.24453	562.162	562.942	14.4852	15.7297	0.137133	1122.58	0.00688593	2	1.19953	tr	Triticum aestivum	A0A0D3R0T7	Non-specific serine/threonine protein kinase	LDEHGDLKL	Guanidinyl [N-term L K8]	GO:0005524; GO:0007165; GO:0106310; GO:0106311				TraesCS2D02G537400.1.cds1	100	0
Cluster_01741	3	4	2244.03	562.016	19.6095	49392	0.711019	1.61268	562.162	562.873	18.8795	20.4921	0.101931	2246.09	-0.000877913	2	2.84096	tr	Triticum aestivum	A0A3B6MYZ0	Uncharacterized protein	SRGEGQISEGSEEQIRELSR						TraesCS5D02G440000.1	100	0
Cluster_01742	3	4	2247.15	562.794	14.694	49520	0.76904	1.33017	562.655	563.424	14.4535	15.7837	0.0853951
Cluster_01743	3	4	2247.15	562.796	23.9255	49530	0.677126	1.402	562.724	563.401	23.4866	24.8886	0.218144	2247.2	-0.00390713	4	2.08352	tr	Triticum aestivum	A0A3B6C4R6	Uncharacterized protein	HGHLRGESVDSKVVEMKKK	Guanidinyl [K12 K17]	GO:0016021				TraesCS2B02G256900.1	100	1.33e-104
Cluster_01744	4	4	2249.21	563.309	23.4341	49611	0.936759	1.64625	563.195	564.132	22.7296	24.3758	0.0758688	1125.61	-0.000356775	1	2.61822	tr	Triticum aestivum	A0A0K0VHI4	Alpha-gliadin PSQ2 (Fragment)	QQILQQQQL		GO:0045735				TraesCS6A02G049400.1.cds1	97.203	3.84e-177
Cluster_01745	3	4	2249.98	563.502	13.9921	49602	0.605153	1.24595	563.47	564.075	12.9415	14.1874	0.253379
Cluster_01746	3	4	2251.18	563.801	12.2879	49745	0.695767	1.32625	563.722	564.418	12.0717	13.398	0.271571
Cluster_01747	5	4	2252	564.007	24.7139	49764	1.23585	1.25348	563.859	565.095	24.2236	25.477	0.0883823	2252.08	-0.00301779	1	1.8624	tr	Triticum aestivum	A0A3B6IYD4	Beta-amylase	VDRMHANLPHDPCVDPVAPL	Carbamidomethyl [C13]	GO:0000272; GO:0016161; GO:0102229	GO:0042802	GO:0042802	K01177	TraesCS4B02G393500.2	100	0
Cluster_01748	4	4	2252.13	564.039	14.7246	49748	0.892643	0.468755	563.984	564.877	14.4852	14.9539	0.229086	2252.13	0.00479248	4	2.76104	tr	Triticum aestivum	W5AQ78	Caleosin	VRDASRTDGKGDAADVHVVRE					K17991	TraesCS2D02G364100.1	96.678	0
Cluster_01749	4	4	2253.19	564.305	23.9879	49864	0.929053	1.90422	564.166	565.095	23.1983	25.1026	0.232574	1689.73	-0.0134494	1	1.4248	tr	Triticum aestivum	A0A3B6AXE4	Uncharacterized protein	HAEGDGLVSDQMDGIF						TraesCS2A02G249800.1	100	0
Cluster_01750	3	4	2253.1	564.282	17.1185	49808	0.5396	1.27294	564.533	565.072	16.2743	17.5472	0.287947	1127.52	-0.00181545	0	0.831225	tr	Triticum aestivum	A0A3B6NUZ3	Lipase_GDSL domain-containing protein	AHDDFIADPK		GO:0016021; GO:0016788				TraesCS6A02G387800.1	100	0
Cluster_01751	4	4	2257.05	565.269	13.0376	49945	0.896227	1.37355	565.164	566.06	12.695	14.0685	0.212011	1128.52	0.0089171	1	1.32633	tr	Triticum aestivum	A0A3B6KED3	Uncharacterized protein	NVENGKYTY	Guanidinyl [N-term N]	GO:0008270			K10691	TraesCS5A02G167500.1	100	0
Cluster_01752	4	4	2257.21	565.31	30.5872	49953	0.884713	0.66407	565.222	566.106	30.3179	30.982	0.261725
Cluster_01753	3	4	2256.68	565.176	15.4097	49943	0.643398	0.637343	565.348	565.991	15.0529	15.6903	0.199297
Cluster_01754	5	4	2260.08	566.027	16.5098	50094	1.15503	1.49484	565.98	567.135	16.1993	17.6941	0.0545288
Cluster_01755	4	4	2260.08	566.026	16.5063	50093	0.947876	0.58522	566.164	567.112	16.116	16.7012	0.276207
Cluster_01756	3	4	2262.21	566.56	27.4921	50208	0.626022	0.792612	566.486	567.112	27.0515	27.8441	0.269755
Cluster_01757	5	4	2264.2	567.058	24.4504	50287	1.12186	0.99741	567.006	568.128	23.8912	24.8886	0.095054	1133.55	0.00231752	0	3.20859	tr	Triticum aestivum	A0A2X0SNJ0	40S ribosomal protein S12	TLGEWAGLCK	Carbamidomethyl [C9]	GO:0003735; GO:0006412; GO:0022627	GO:0005634	GO:0005634	K02951	TraesCS2D02G237800.1	100	2.08e-101
Cluster_01758	3	4	2264.17	567.049	18.6354	50281	0.728783	0.859812	567.147	567.875	18.2688	19.1286	0.158427	2265.21	-0.0189131	3	1.72119	tr	Triticum aestivum	A0A3B5XWB0	LRRNT_2 domain-containing protein	TGTIPSIGSKKLLSAAFANNSF	Guanidinyl [K10]	GO:0016021				TraesCS1A02G073200.1.cds1	100	0
Cluster_01759	3	4	2264.17	567.05	26.1061	50290	0.728783	1.12477	567.147	567.875	25.3959	26.5206	0.228657
Cluster_01760	3	4	2269.08	568.277	9.80891	50442	0.696677	0.885157	568.14	568.837	9.00682	9.89198	0.296205
Cluster_01761	3	4	2273.79	569.455	20.6178	50756	0.581549	1.03876	569.431	570.013	19.7405	20.7792	0.189291
Cluster_01762	3	4	2273.15	569.295	24.5764	50684	0.582142	1.60002	569.499	570.082	24.2236	25.8236	0.1664
Cluster_01763	3	4	2276.08	570.026	12.7326	50793	0.6035	0.994815	569.978	570.582	12.2729	13.2677	0.163658	2276.06	0.0177957	3	1.82272	tr	Triticum aestivum	A0A3B6HWA4	Protein kinase domain-containing protein	NGCGASDKSSREKGDDLVSPR	Carbamidomethyl [C3] Guanidinyl [K13]	GO:0004674; GO:0005524				TraesCS4A02G145600.1	100	0
Cluster_01764	3	4	2277.15	570.294	19.2257	50893	0.711826	1.37281	570.162	570.874	18.0804	19.4532	0.298539	2277.17	0.00331202	3	1.92062	tr	Triticum aestivum	A0A1D6DBA0	Uncharacterized protein	QAWANEANRLKALEEKHNR						TraesCS2D02G173200.1	100	0
Cluster_01765	4	4	2277.16	570.298	25.5977	50810	0.935301	2.05916	570.162	571.097	24.4615	26.5206	0.165715	1707.89	0.00109789	1	3.41937	tr	Triticum aestivum	A0A3B6NX30	Uncharacterized protein	ILKIGEGDATKCISGF	Carbamidomethyl [C12]	GO:0004190; GO:0006629			K08245	TraesCS6A02G372500.1	100	0
Cluster_01766	3	4	2278.17	570.549	22.5046	50848	0.644404	1.31307	570.465	571.109	22.2555	23.5686	0.23402
Cluster_01767	4	4	2280.15	571.045	25.9518	50992	0.885538	1.54857	571.003	571.889	25.648	27.1966	0.247444	2282.15	-0.018282	2	1.52415	tr	Triticum aestivum	A0A3B5XWF1	Uncharacterized protein	QGRYNPRMDPIIPVENWR	Guanidinyl [N-term Q]	GO:0016020; GO:0016757				TraesCS1A02G114000.1	100	0
Cluster_01768	3	4	2281.38	571.353	18.3343	51036	0.709062	1.35935	571.18	571.889	17.2611	18.6205	0.135978	1711.77	-0.000133081	0	3.77124	tr	Triticum aestivum	A0A3B5ZP43	Uncharacterized protein	HTQGEQPQMGWSQAK		GO:0045735				TraesCS1D02G067100.1	100	0
Cluster_01769	4	4	2283.2	571.807	27.0926	51122	0.877659	1.54848	571.737	572.614	26.2128	27.7613	0.286561	2283.2	0.0036608	0	4.00409	tr	Triticum aestivum	A0A0K2QJ82	Alpha/beta-gliadin	CQAIQNVVHAIILHQQQQR	Carbamidomethyl [C1]	GO:0045735				TraesCS6A02G049400.1.cds1	97.203	3.84e-177
Cluster_01770	4	4	2285.02	572.261	13.867	51143	0.903624	0.7887	572.18	573.084	13.5713	14.36	0.117085	1142.53	0.00546829	1	1.51618	tr	Triticum aestivum	A0A3B6FE47	Protein kinase domain-containing protein	QGGGNGDGAGRR	Guanidinyl [N-term Q]	GO:0004672; GO:0005524; GO:0005737; GO:0007165				TraesCS3B02G000400.1	100	0
[truncated: 18,484 more rows]

## Sheet: Suppl Table S3
Vincent et al - Supplementary Table S3: List of accessions and their p-values in the linear model y = a where a is the fixed factor "Cultivar".
[truncated: 8,739 more rows]
